# Supplementary material for: Otolith geochemistry reflects life histories of Pacific bluefin tuna
Source: PLoS One. 2022 Oct 14;17(10):e0275899. doi: 10.1371/journal.pone.0275899 (PMC9565424; doi:10.1371/journal.pone.0275899)
Supplement: S1 Data — (XLSX) [file pone.0275899.s001.xlsx]

## Sheet: Li
Dist (µm)	EP01	EP02	EP03	EP04	EP05	EP06	EP07	EP08	EP09	EP10	WP01	WP02	WP03	WP04	WP05	WP06	WP07	WP08	WP09	WP10	NZ01	NZ02	SPO1	SPO2	SPO3
0	3.20482	3.76894	5.70668	5.5594	4.26103	6.23355	5.70217	4.79295	5.1061	5.67977	3.91001	3.70864	5.81729	3.70417	4.53187	4.8804	5.77905	3.92987	6.26192	6.0918	2.89803	0.445052	5.08175	3.30366	6.73606
2.02	3.41571	3.79539	5.6247	5.85533	4.54616	6.11672	5.29161	4.79254	4.97301	5.21733	3.81146	3.71271	5.45584	3.63379	4.69887	4.99844	5.91239	3.5475	6.2952	6.06506	2.77705	0.483761	4.8498	3.25352	6.26913
4.03	3.67475	3.65449	5.53143	5.9656	4.5086	6.52584	4.6059	4.60766	4.99892	4.40815	3.70347	3.63477	5.45266	3.5634	4.86587	5.25818	5.7453	3.19792	6.10616	5.6968	4.01985	0.816048	4.62395	3.49118	5.69242
6.05	3.88564	3.49209	5.33273	6.07588	4.79374	6.46726	4.16525	4.33292	4.92694	4.10307	3.83177	3.72749	5.17319	3.58381	5.03287	5.73599	5.63458	2.90957	6.07521	5.22537	5.08722	1.63138	4.39809	3.31492	5.19784
8.06	3.88856	3.56405	5.15944	6.03676	5.00064	6.03869	3.85945	4.16229	4.95286	4.13554	3.96949	3.64471	5.17001	3.51343	5.2774	6.10943	5.6796	2.75805	5.99029	4.84506	6.17431	2.4467	4.31597	3.23528	5.23937
10.08	4.09654	4.04107	4.98615	5.99764	5.1588	5.92186	4.23936	4.21419	4.88088	4.18689	4.09779	3.73743	5.37876	3.44868	5.6609	6.4692	5.49033	2.50463	5.90536	4.46476	7.07427	2.84098	4.09946	3.15564	5.23001
12.1	3.88851	4.42347	4.81286	5.97567	5.20753	5.71709	4.67044	4.39103	4.8089	4.23824	4.22608	3.66354	5.73225	4.15171	6.0444	6.69504	5.30106	2.64145	5.84684	4.21775	7.51935	3.23526	4.19496	3.30679	5.4556
14.11	3.91503	4.62915	5.00851	5.93656	5.25626	5.60026	5.10153	4.61036	4.71101	4.63093	4.36381	3.58965	6.08574	4.86531	6.2445	7.06259	4.84018	2.82785	5.80077	4.28251	8.16812	3.65092	4.29045	3.22715	5.46322
16.13	3.73357	4.44032	5.30496	5.91458	5.12161	5.46348	5.73098	4.74118	4.63903	5.02361	4.73263	3.43374	6.18463	5.0732	6.44145	7.43014	4.70349	3.12531	5.66225	4.20344	8.61319	4.30198	4.39204	3.19765	5.47083
18.14	3.64181	4.3754	5.41022	5.93964	4.69324	4.859	6.60551	4.88627	4.49058	5.77071	5.10146	3.35985	5.7066	5.27051	6.63841	7.61829	4.67752	3.69072	5.72244	4.31641	8.70031	4.62075	4.48753	2.88036	5.58822
20.16	3.55004	4.76992	5.81452	5.92249	4.18662	4.99094	6.83823	5.08432	4.44002	6.1634	4.90942	3.19323	5.64265	5.21937	6.88789	7.58838	4.65155	4.19491	5.61033	4.58414	8.45517	4.93952	4.35316	3.1436	5.62442
22.18	3.75307	4.8605	5.89436	5.91486	3.63217	5.54582	6.9361	5.26811	4.22253	6.21474	4.71424	3.12418	5.36994	5.25903	7.05985	7.67536	4.46984	4.34833	5.46005	4.96434	7.47762	5.0229	4.21878	3.37439	5.22113
24.19	3.74813	4.26925	5.9742	5.90723	3.35166	5.879	7.67487	5.41997	4.10293	6.21853	4.44271	2.93899	5.26008	5.29868	6.97021	7.73244	4.61458	4.91375	5.30978	5.23207	5.5041	5.12985	4.44865	3.62316	4.69165
26.21	4.13709	3.678	6.05404	5.85755	3.02242	6.14636	7.72157	5.51542	4.05237	6.33688	4.17118	2.7618	4.97847	5.14102	6.69076	7.64867	4.75932	5.28111	5.13221	5.61226	3.53058	5.61707	4.32552	3.559	4.33924
28.22	4.36794	3.22344	5.71243	5.82502	2.69318	6.41371	8.20913	5.56661	4.00182	6.45144	3.976	2.58461	4.69686	4.97279	6.50095	7.69796	5.17567	5.5989	4.99617	5.82453	1.35335	5.69187	4.20238	3.80777	4.20481
30.24	4.65092	3.47976	5.37083	5.74165	2.94905	6.81784	7.81239	5.29964	3.71084	6.566	3.64828	2.40741	4.95956	4.8015	6.28728	7.74726	5.47265	5.59168	4.95802	6.0368	-0.529247	5.48005	4.24948	4.05654	4.12362
32.26	4.84422	3.75306	5.40861	5.63323	3.61063	7.22197	7.47939	5.35083	3.98461	6.67287	3.64771	2.41139	5.62325	4.64079	6.02605	7.87783	5.64336	5.37774	4.74755	6.08838	-2.41185	5.26823	4.12635	4.22316	4.07526
34.27	5.0727	3.41001	5.14735	5.6007	4.27513	7.3574	7.54312	5.34905	4.33997	6.78743	4.32678	2.60705	6.12532	4.63773	5.7123	8.00841	5.75946	5.1638	5.01331	6.17539	-3.94939	5.05641	4.40332	4.30531	4.26464
36.29	5.12704	3.04489	5.18513	5.67075	5.26168	7.37255	7.60416	5.36941	4.76439	6.90577	5.00898	2.80271	6.58368	4.63468	5.39854	7.55352	5.87557	4.82367	5.31722	6.12516	-4.4337	5.07999	4.82267	4.3233	4.55783
38.3	5.11032	3.05115	5.31318	5.78663	6.05058	7.23812	6.67165	5.3476	5.1888	6.80683	5.76753	3.01694	6.9229	4.88339	5.18487	7.09864	5.7829	4.26959	5.38446	6.21216	-3.34152	4.87373	5.09198	4.22689	5.02809
40.32	4.98483	3.16892	5.44124	6.15024	6.83948	7.14707	6.38002	5.34616	5.1903	6.59334	6.17103	3.3898	7.28914	5.13211	5.18782	6.74308	5.63361	3.86067	5.78457	6.16193	-2.24935	4.18419	5.48442	4.32271	5.27072
42.34	4.91376	3.28043	6.09219	6.47389	7.60081	7.01793	5.64754	5.3465	5.1918	6.22029	6.35313	3.81626	7.61168	5.12905	5.19077	6.19869	5.54094	3.45175	6.18469	6.11169	-1.5706	3.63444	6.0165	4.49947	5.3963
44.35	4.70491	2.95359	6.74315	6.83124	7.83345	6.88879	5.70148	5.66499	5.55501	5.84724	6.35371	4.24273	7.55058	5.05904	5.25638	5.65431	5.322	3.25677	6.58392	6.06146	-0.990208	3.13591	6.37835	4.67624	5.46863
46.37	4.32192	2.62676	6.83565	7.22854	8.19845	6.69385	5.38246	5.51993	5.40403	5.32225	6.02714	4.40261	7.1352	4.86751	5.36953	5.06634	5.22932	3.06179	6.65116	6.12369	-0.409814	2.63738	6.91043	4.93515	5.6252
48.38	3.90375	2.83417	6.92816	7.55219	8.56053	6.31387	5.37266	5.37486	5.05017	4.9492	5.26644	4.26529	6.67612	4.64644	5.4439	4.53413	5.39674	2.94278	6.41448	6.05851	0.116553	2.43112	7.06884	5.11192	5.78313
50.4	3.74034	3.1531	7.5988	7.7809	7.51274	5.94295	5.27412	5.12374	4.81759	4.57616	4.50573	4.23348	6.58221	4.42536	5.51826	4.62328	5.45995	3.17244	6.65995	6.01811	0.294933	1.93259	7.08487	4.97297	5.61553
52.42	3.64798	3.47203	8.17918	7.40188	6.4374	5.63158	5.52825	4.89443	4.7403	4.56468	3.82411	4.2871	6.12313	3.93478	5.54507	4.71244	5.77252	3.44485	7.14209	5.95293	-0.125923	1.64032	6.93876	5.24615	5.44792
54.43	3.61674	3.82432	8.55209	6.80004	5.78174	5.52769	5.87382	4.61931	5.24758	4.40513	3.79024	4.34071	5.47537	3.44419	5.52397	4.83533	6.1417	3.9538	7.09524	5.91252	-0.546779	1.88025	6.79265	5.09353	5.1621
56.45	3.53107	4.11598	8.55252	6.23816	5.42748	5.4619	6.4077	4.31763	5.75487	4.38432	3.90141	4.51607	4.87132	3.22312	5.50287	5.01398	6.45428	4.46274	7.0484	5.87212	-0.435744	2.30944	6.39281	4.77781	5.43709
58.46	3.56765	4.52965	8.64095	5.82632	4.90298	5.45974	6.31627	4.03621	6.18891	4.32145	4.2977	4.39432	4.54986	3.07206	5.44297	5.28474	6.55556	4.97169	7.00155	5.51509	-0.242387	2.27926	5.8831	4.4621	5.71207
60.48	3.77835	4.94332	9.09962	5.22449	4.19764	5.52339	6.70032	3.90018	6.62295	4.41053	4.74709	4.65509	4.20129	3.04251	5.37469	5.46339	6.92347	5.38279	7.48369	5.15806	0.157404	2.05272	5.11005	4.14638	5.87
62.5	3.9458	5.02757	9.4703	4.55533	3.50703	5.80781	6.60889	3.76416	7.23898	4.31695	5.27557	5.0214	3.85273	2.93255	5.3452	5.58628	6.97636	5.7179	7.76883	4.84144	0.549763	1.53392	4.54044	3.83067	5.52269
64.51	3.9975	5.11182	9.13915	4.14349	4.20055	6.0565	6.77515	3.71205	7.67302	4.25408	5.80404	5.28218	3.1588	2.82258	5.30627	5.67838	7.14114	5.9728	7.36468	4.52481	0.985121	1.30739	4.23417	3.60633	5.76335
66.53	4.04919	5.19607	8.93168	4.29354	4.89407	6.30519	7.06006	3.65993	7.3862	4.04314	6.25343	5.45754	2.78634	2.73036	5.26734	5.80115	7.09463	6.18494	6.83099	4.20819	1.42048	1.08086	4.01021	3.06628	6.00402
68.54	4.0942	5.10807	8.80799	4.44359	5.16791	6.36884	7.13489	3.74903	6.86867	3.98027	6.4803	5.6329	2.60407	2.63813	5.11973	5.9581	7.04812	6.01539	6.4943	3.7475	1.88187	0.420875	3.9666	2.73881	6.41345
70.56	4.07809	5.0358	8.22115	4.62061	5.22568	6.51653	6.8607	3.9018	6.47062	3.97953	7.09103	5.61252	2.68345	2.52817	4.85124	6.11505	6.99393	5.75511	6.69354	3.44211	2.22479	-0.234844	4.07688	2.41134	6.3077
72.58	3.95265	4.96352	7.36278	4.64758	5.62611	6.66994	7.02696	4.27434	6.02453	4.18633	7.59816	5.88925	2.57415	2.59064	4.36461	6.14571	7.15103	5.22552	6.82471	3.75163	2.46679	-0.262389	4.30579	2.44182	6.20196
74.59	3.82989	4.89125	6.50441	4.8246	6.04127	6.82334	7.48731	4.66123	5.78353	4.3956	8.05219	5.86228	2.82394	2.74295	3.88637	6.26848	6.84772	4.79378	6.58617	3.76286	2.50236	0.233965	4.79803	2.4723	6.09281
76.61	3.7504	4.81563	5.91756	5.14525	6.26927	6.941	8.11392	5.04812	5.48185	4.63558	8.50623	5.83531	3.06321	3.02163	3.40813	6.30876	6.5808	4.26584	6.54463	4.07671	2.46348	0.831127	5.29028	2.50278	6.33097
78.62	3.61921	4.74001	5.3704	5.17222	6.36774	7.09441	7.96373	5.42066	5.44714	4.85394	8.96026	5.51186	3.3369	3.28391	3.01057	6.25693	6.3062	4.19931	6.71025	4.39056	2.1415	1.46643	5.71075	2.83449	6.16762
80.64	3.48802	4.6644	4.69955	5.23555	6.46621	7.17846	7.69488	5.6292	5.97801	5.07231	9.37017	5.1884	3.6106	3.82059	2.613	6.17444	6.03159	4.1303	7.17811	4.40179	1.59373	2.14198	6.13122	3.1662	6.00426
82.66	3.35683	4.61615	4.25919	5.5372	6.56468	7.06793	8.15524	5.66633	6.50889	5.34046	9.56196	4.76553	3.87224	4.11513	2.34521	6.05777	5.75699	4.06129	7.47326	4.55708	1.01992	3.10259	6.17101	3.60105	5.92943
84.67	3.28676	4.78224	4.28237	5.57356	6.12157	6.86735	8.97567	5.74235	6.92028	5.56729	9.30056	4.27523	3.96899	4.40967	2.2289	5.73477	5.49007	4.0855	7.23247	4.85971	0.446115	3.77815	6.1385	3.85225	5.83751
86.69	3.28945	4.94833	4.58927	5.46972	5.50604	6.34162	9.43603	5.47984	7.63358	5.62864	8.8906	3.78492	3.91789	4.49951	2.3873	5.78041	5.22316	4.37901	7.05976	4.89498	-0.123261	4.28489	6.09723	3.74551	5.65805
88.7	3.31503	4.97857	4.89617	5.41047	4.8905	6.07169	8.96902	5.18321	7.83987	5.49364	8.30346	3.29106	3.6647	4.44985	2.54569	5.85103	5.3584	4.67005	6.70312	5.22854	-0.692637	4.3857	6.02008	3.82241	5.3559
90.72	3.34061	5.01216	5.16238	5.27027	4.62565	5.80176	8.50201	4.88658	8.0648	5.54631	7.52792	2.61991	3.42203	4.328	2.70409	6.00415	5.56677	5.05729	6.59896	5.051	-0.47206	3.74168	5.83269	4.00767	5.05374
92.74	3.37695	4.97012	5.66674	5.15935	4.05981	5.53183	9.09827	4.62408	8.01447	5.5899	6.75239	2.24523	3.16884	4.22256	3.19654	6.15726	5.64646	4.80248	6.66137	4.87346	-0.00395671	3.05952	5.35983	3.8493	4.84011
94.75	3.49012	5.00371	6.01695	5.01208	3.4484	5.35563	9.2418	4.56482	7.96414	5.63968	6.02098	1.87056	2.99171	3.78961	3.689	6.31037	5.72615	4.55015	6.38449	5.20703	0.749872	2.3371	4.88696	3.69092	4.62648
96.77	3.55178	5.03729	6.26034	4.62648	2.88256	5.5004	8.73896	4.60521	7.91381	5.65036	5.43751	1.5953	2.84251	3.59881	4.18146	6.46348	5.66581	4.29782	6.28033	5.88875	1.5037	1.3324	4.36559	3.79928	4.32433
98.78	3.61345	4.82582	6.50336	4.53086	3.06082	5.79893	8.03674	4.56957	7.51001	5.99955	5.11176	1.40787	2.59656	3.46111	4.73102	6.82293	5.60547	4.04301	6.17616	6.26786	1.89156	0.608492	3.87674	4.31084	4.25843
100.8	3.72661	4.61435	6.05481	4.65164	3.36204	6.35325	7.5339	4.85716	6.77617	6.01024	5.05888	1.26045	2.49845	3.64882	5.13631	6.84791	5.68516	3.7882	5.84582	6.60011	2.3705	0.0164225	3.34731	4.60691	4.28005
102.82	3.8142	4.53872	5.60625	4.7957	3.66326	6.65179	7.35991	5.1645	6.34425	6.2148	5.18316	1.28126	2.59192	3.8862	5.54161	6.77579	5.47155	3.67924	5.87212	6.93237	2.84943	-0.437946	2.89433	4.71934	4.62214
104.83	3.90178	4.4631	5.01486	5.18597	3.78622	6.86773	7.70116	5.24715	5.89368	6.23169	5.54658	1.7507	2.68538	4.17936	6.03459	6.70366	5.20284	3.57029	5.59209	7.47311	2.61287	0.0900148	2.80041	4.72342	4.76987
106.85	3.9786	4.32553	4.26931	5.58333	4.16946	7.0185	7.58969	5.28641	5.51208	6.24857	5.90999	1.98353	2.77885	4.47252	5.68143	6.4618	5.11792	3.71367	5.1455	7.14546	2.56104	0.508382	3.05898	4.99423	5.11196
108.86	3.9271	4.10879	3.84972	6.10062	4.59828	7.1449	7.93095	5.6921	5.01212	6.4696	6.2734	2.21636	2.9245	4.81878	5.79583	6.21993	4.9779	3.46826	4.91932	6.60933	2.37808	0.92675	3.31754	5.26504	5.47552
110.88	4.03477	3.89559	3.55224	6.6179	4.98875	7.21007	8.42844	5.59767	4.50073	6.39331	6.39423	2.6858	3.19393	5.50262	5.91022	5.97807	5.033	3.22285	4.45076	5.72503	2.19513	1.3466	3.94593	4.95642	5.98833
112.9	4.11006	3.75448	3.25476	7.15819	5.11893	7.12748	8.92593	5.50323	4.35424	5.97852	6.32666	3.15524	3.46337	5.75699	5.82468	5.73621	5.24813	2.97745	3.9822	4.86507	2.37815	1.76646	4.49626	4.42824	6.54173
114.91	4.13386	3.60284	3.63071	7.62229	5.07293	7.04489	9.42343	5.02372	4.23588	6.15519	6.05934	3.34805	3.7328	5.7182	6.09168	5.49434	5.32324	2.74911	3.79607	3.99668	2.49168	2.21489	5.18888	4.11554	7.09512
116.93	4.15765	3.45121	4.31015	7.94386	5.08015	6.96231	10.0591	4.54421	4.11752	6.33186	5.79202	3.06506	4.00223	5.67941	6.2825	5.38137	5.48327	2.3774	3.66972	3.05076	2.25873	2.60402	5.84092	3.80284	7.11659
118.94	4.40463	3.31009	4.6861	7.98729	5.37655	6.86363	9.96526	4.45289	3.80618	6.50853	5.47397	2.51073	4.31065	5.49988	6.19696	5.58529	5.6984	2.07731	3.59722	2.2067	2.02578	2.49443	6.14243	3.76491	7.33242
120.96	4.66855	3.31256	5.28027	8.07636	5.67295	6.49167	9.72761	4.38519	3.48691	6.6852	5.23138	2.19301	4.58008	5.32034	6.74094	5.95896	5.85843	2.00338	3.52472	2.43627	1.60809	2.65484	6.18537	3.72699	7.16296
122.98	4.98396	3.32181	5.48659	8.04549	5.96935	6.58384	9.48997	3.9118	3.28599	6.65152	5.11296	2.3614	4.68349	5.57326	6.62869	6.33263	6.07356	2.31822	3.39837	2.50459	1.2616	2.84544	6.28356	3.68906	6.97204
124.99	5.28987	3.33668	5.78685	7.96899	6.25852	6.22824	9.13192	3.92968	3.09651	6.90448	5.23712	2.29317	4.64571	5.05615	6.70511	6.38993	5.96991	2.64904	3.54659	2.52892	0.915109	3.03603	6.2055	4.14983	6.62958
127.01	5.63338	3.46495	6.08711	7.70612	6.043	5.87263	8.77386	3.94756	2.8956	7.39196	5.17631	2.40106	4.30812	4.91541	6.89379	6.7636	5.70623	2.97985	3.76218	2.42706	0.473789	3.19645	6.26075	4.5142	6.09881
129.02	5.97689	3.60374	6.30532	7.40239	6.50725	5.51703	8.4158	4.14531	2.69468	7.62648	5.19097	2.74867	3.97052	4.77467	6.6722	6.8209	5.32801	3.06963	3.92152	2.49538	-0.0281253	3.22662	5.86407	4.97497	5.56803
131.04	6.3204	3.74254	6.004	7.17332	6.91827	5.12579	8.50245	4.56948	2.46558	7.86099	5.20562	3.41399	3.81134	5.06638	6.39028	6.82142	5.03829	3.16145	4.04143	2.80248	0.131338	3.2568	5.4674	5.46146	5.39866
133.06	6.02344	3.87081	6.18078	7.03262	6.32028	4.83324	8.80333	5.03823	2.92269	8.09551	5.22027	4.07931	3.43475	5.61186	6.3973	6.47211	4.77461	3.18165	4.16135	3.10344	-0.0240857	3.92364	5.17243	5.55106	5.30984
135.07	5.70955	3.99307	6.13935	6.61517	6.46079	4.87914	9.24803	5.50697	3.45694	8.33002	5.15946	4.74463	3.09715	6.30967	6.11538	5.92109	4.51093	2.9757	4.28126	3.10745	-0.179509	4.43007	4.87746	5.64066	5.41194
137.09	5.39566	4.07272	6.31397	6.19773	6.60607	4.4609	9.69273	5.76766	3.92199	8.38529	4.9578	4.80529	2.97574	6.4452	6.12239	5.35829	4.22121	2.99167	4.45747	3.27271	-0.334932	4.22819	4.45343	5.73025	5.51404
139.1	4.96029	3.98709	6.25829	5.78709	6.74658	4.42528	10.1374	5.94285	4.38703	8.44056	4.65038	4.74671	2.59723	7.14302	5.66752	5.32536	4.19517	3.19381	4.6015	3.57367	-0.265366	4.70443	4.08465	5.51987	5.61843
141.12	4.51971	3.7916	6.07259	5.47999	7.39178	4.38965	10.5429	6.11804	4.73094	8.02973	4.52793	4.51201	2.77565	7.84083	5.21264	4.87541	3.97695	3.39595	4.62185	3.9765	-0.0715223	5.21086	3.66062	5.4059	5.72282
143.14	4.10242	3.61242	5.95776	5.22192	7.36399	4.35402	10.6813	6.34447	5.04073	7.59275	4.3912	4.26152	3.00372	8.53864	5.07583	4.62898	4.06545	3.84065	4.63467	4.19388	0.381065	5.39327	3.58681	5.19552	5.62136
145.15	3.85764	3.57306	6.05897	5.23378	7.30635	4.4919	10.2099	6.55253	5.41283	7.15576	4.24405	4.02373	3.05337	8.67417	5.07553	4.28418	4.09951	4.59676	4.62715	4.25001	0.320618	5.18813	3.55647	4.95942	5.43919
147.17	4.03014	3.7455	5.98557	4.95569	7.99839	4.66277	9.90361	6.55401	5.29169	6.74493	4.0969	3.78594	3.31264	8.64095	4.97496	4.07069	4.18878	5.03941	4.61962	4.15828	0.575056	4.50675	3.59445	4.95123	5.17646
149.18	4.00683	3.76812	5.84131	4.90869	7.92208	4.88246	9.47875	6.65404	5.10135	6.30795	3.94975	3.66738	3.57192	8.45541	4.97466	3.96054	3.97056	5.46347	4.64975	4.15757	1.02716	3.90351	3.63243	4.94304	4.97061
151.2	4.31659	3.97992	5.65124	4.8617	7.79568	5.10215	9.29653	6.96212	5.01593	6.05021	3.74177	3.54815	3.8559	7.83969	4.85275	4.02784	3.77837	5.68419	4.33018	4.15685	1.47926	4.2878	3.74422	4.93484	4.76477
153.22	4.64965	4.3558	5.47542	5.03169	7.67406	5.32184	9.11431	7.34094	5.06125	5.94385	3.71708	3.70072	4.39698	6.99946	5.00406	3.88164	3.89368	5.90345	4.0106	4.06441	1.80334	3.99396	3.85733	5.05853	4.55892
155.23	4.98271	4.72373	5.4005	5.20984	7.55244	5.54153	8.97133	7.62943	5.22772	6.14157	3.76554	3.85181	4.47418	6.15924	5.15085	3.83609	4.25966	6.12271	4.04074	3.97198	2.09797	3.39072	3.96913	5.18389	4.35307
157.25	5.29103	5.07534	5.2547	5.18141	7.45729	6.02148	9.09536	7.84718	5.4283	6.36544	3.82826	4.01709	4.50172	5.31901	5.05025	3.93509	4.37498	5.86296	4.13251	3.91914	2.09749	3.08131	4.08224	5.30757	4.39654
159.26	5.42685	5.2487	5.20504	4.88305	7.41197	6.36354	9.38459	7.84866	5.59476	6.53858	3.90141	4.19842	4.71343	4.97488	4.78386	4.70376	4.37722	5.28974	4.22429	3.86629	2.29515	3.27871	4.15056	5.07562	4.49688
161.28	5.56267	5.09889	5.05925	4.95927	7.33681	6.33915	9.32173	7.71355	5.63047	6.68558	3.82389	4.47186	4.70977	4.68648	4.51746	5.37405	4.0883	5.02999	4.31606	3.91799	2.49282	3.4761	3.98332	4.64873	4.814
163.3	5.89429	5.21026	4.98432	5.03549	7.33085	6.19328	9.37745	7.47725	5.43738	6.85872	3.74461	4.58804	4.89027	4.39808	4.40827	6.14272	4.15892	5.09755	4.43718	3.97041	2.58978	3.55433	3.77757	4.31099	4.64583
165.31	5.65458	5.1225	5.05133	4.79862	7.3702	5.88072	9.10375	7.01299	5.20859	6.86876	3.74285	4.82345	4.86764	4.81591	4.32041	6.74571	4.22954	5.00508	5.11152	4.1846	2.5219	3.32317	3.59967	4.00686	4.85747
167.33	5.41488	5.02678	5.0222	4.3836	7.40956	5.49749	8.52507	6.77668	4.82294	6.72742	3.56899	4.94432	4.889	5.32843	4.23256	7.16486	3.99265	4.54466	5.74294	4.39878	2.35705	3.092	3.39261	3.56207	5.06911
169.34	5.0582	4.93902	5.11834	4.25405	7.56992	5.11426	7.94639	6.40276	4.4634	6.5136	3.32198	5.11151	5.11714	5.84096	4.14923	7.48392	3.64525	4.25152	6.08096	4.61297	2.1922	3.17023	3.18686	3.11561	5.28076
171.36	4.70296	4.98556	5.34181	4.35053	7.75026	4.47078	7.3677	6.02883	4.10385	6.2754	3.16954	5.27723	5.34528	6.13409	4.14062	7.87136	3.35633	4.56025	6.14795	4.66538	1.69236	3.24847	2.81864	2.79358	5.44894
173.38	4.34773	5.15581	5.0078	4.44701	7.78962	3.8273	6.732	5.82552	3.7443	6.08793	3.15459	5.41418	5.38926	6.06095	4.46557	7.68752	3.16866	4.72753	6.21428	4.87957	1.75215	2.77791	2.61289	2.82718	5.73168
175.39	4.26214	5.47997	5.23128	4.49213	7.7366	3.89574	6.28319	5.75732	3.51551	5.90046	3.44521	5.45902	5.67327	6.10798	4.62277	7.40358	3.1909	4.89482	6.28127	5.04134	1.98747	2.73689	2.60222	2.94994	5.68308
177.41	4.17655	5.69276	5.45475	4.60951	7.62591	4.03683	5.89141	5.69177	3.53463	5.6663	3.73759	5.5419	5.77313	6.03484	4.86917	7.11964	3.16111	4.54158	6.28061	5.20311	1.95029	2.11706	2.80684	2.98354	6.17746
179.42	4.32924	5.95487	5.40201	5.06941	7.34852	4.50827	5.5294	5.95584	3.55375	5.59524	4.02996	5.62478	5.64938	5.68071	5.36477	6.8357	3.17236	4.32978	5.95224	4.95022	2.07796	1.49723	2.98361	3.09811	6.29201
181.44	4.57095	6.21355	5.62548	5.63619	7.07113	5.05037	5.47238	5.99195	3.60039	5.52419	4.566	5.55649	5.36335	5.46132	5.61117	6.7356	3.18362	4.59272	5.37249	4.46245	2.9177	0.877405	3.32945	3.60814	6.40657
183.46	4.92964	6.47223	5.75282	6.51737	6.55161	5.42883	5.41535	6.25602	3.62093	5.32232	4.95295	5.42155	5.04426	5.10719	5.57036	6.56323	3.28301	4.44635	4.79275	3.97468	2.88459	0.693048	3.67529	3.84546	6.33618
185.47	5.28833	6.60003	5.57274	7.37093	6.15322	5.82683	5.35833	6.52008	3.64146	5.11893	5.24533	5.28661	4.75823	5.22736	5.52955	6.1487	3.38239	4.09311	4.4299	3.64868	3.91885	0.508691	4.18227	3.96003	6.08156
187.49	5.64701	6.63913	5.89425	7.97245	6.04252	6.16725	5.27266	6.533	3.66199	4.91554	5.63354	4.98822	4.4722	4.91856	4.92165	5.5954	3.45953	3.94674	4.37762	3.16092	4.39349	0.998651	4.46942	4.09794	5.71238
189.5	5.73605	6.61129	5.75442	8.18102	5.93041	6.12922	5.18698	6.54592	3.71107	4.61007	5.86685	4.58157	4.09723	4.48959	4.58695	5.28097	3.53668	3.88378	4.18756	2.67315	4.0605	0.814293	4.41989	4.23585	5.64199
191.52	5.82508	6.60786	5.61459	8.31733	6.07693	6.14876	4.91442	6.55884	3.74103	4.45337	6.11634	4.44663	3.75533	4.37317	4.00585	4.96654	3.57773	4.19123	4.13528	2.42026	3.90305	1.49782	4.1936	4.37377	5.45704
193.54	5.91411	6.5244	5.65484	8.13353	6.39014	5.8319	4.82874	6.4701	3.93372	4.67276	6.45046	4.3335	3.64994	4.59597	3.17555	4.79416	3.56371	4.34007	4.21854	2.29839	3.7456	1.93329	3.9673	4.30089	4.9649
195.55	5.98091	6.8244	5.48743	7.81135	6.54733	5.6878	4.74307	5.86819	4.23197	4.89214	6.86072	4.41578	3.96945	4.63257	2.71605	4.47974	3.54968	4.09805	4.59609	2.5885	2.87274	2.38946	3.59979	3.93066	5.12019
197.57	6.0477	6.74437	5.23873	6.88929	6.82564	5.70735	4.6574	5.22581	4.61041	5.41878	7.42006	4.76489	4.37092	4.85537	2.54378	4.33769	3.49957	4.12056	4.90599	2.8876	2.87607	2.41015	3.23227	3.83314	5.51907
199.58	5.95738	6.55392	5.2514	5.89329	6.89854	5.71875	4.60069	4.58342	5.10497	5.97131	7.9794	5.114	4.73933	4.77179	3.02779	4.48095	3.40284	4.20849	5.07878	3.1867	2.21318	2.60529	2.86476	3.73561	6.10219
201.6	5.65112	6.3669	5.22383	5.14933	6.80475	5.78772	4.88042	4.02978	5.59954	6.52383	8.30543	5.62656	5.21953	5.16865	3.96759	4.76298	3.35272	3.97624	4.74593	3.80659	1.50665	2.55565	2.43285	3.51703	6.62665
203.62	5.34486	6.31128	5.11495	4.7532	6.66025	5.97081	4.90938	3.47614	6.06557	7.17844	8.63146	6.24738	5.73281	5.6088	4.80194	4.75219	3.30261	3.66057	4.55017	4.13384	1.41076	2.75079	2.30372	3.39615	6.87834
205.63	5.0386	6.23126	5.00607	4.43101	6.22976	6.09633	5.06822	3.26348	6.53159	7.73976	8.74881	6.08444	6.10898	5.93225	5.6363	4.97143	3.44488	3.1863	4.21732	4.45567	1.33632	2.5674	2.1746	3.27528	7.00085
207.65	4.71314	6.1865	4.89128	4.51179	5.70899	6.3946	5.09719	2.98296	6.83488	7.9162	8.53457	5.61219	6.47224	5.97555	5.84015	5.04862	3.60119	3.12539	3.8168	4.89936	1.26188	2.6895	2.05151	3.34262	7.43056
209.66	4.32089	5.76172	4.80405	4.62408	5.34425	6.47151	5.51094	3.28346	6.89071	8.0224	7.81616	5.05765	6.5289	6.14598	5.92239	5.28924	3.75535	3.45559	3.69028	5.16597	1.50517	2.79092	1.92239	3.43461	7.13397
211.68	3.92864	5.71697	4.63013	4.81644	4.97951	6.54841	5.9247	3.8406	6.6794	7.6453	7.09775	4.19567	6.53666	6.26495	5.96158	5.52986	3.7123	3.76329	3.63142	5.23997	1.74513	2.89233	1.68912	3.52661	6.67847
213.7	3.7144	5.90775	4.37489	5.08275	4.69905	6.48362	6.30949	4.39773	6.35195	7.39015	6.37934	3.17391	6.54442	6.43538	5.34448	5.82038	3.91307	4.07099	3.70966	5.31398	2.01587	2.81929	1.56603	3.6186	6.14602
215.71	3.73795	6.09852	4.03068	5.34906	4.4186	6.54912	5.98751	4.7387	5.7924	7.01305	5.57061	2.31193	6.28717	6.13534	4.67093	6.1853	4.06723	4.63345	4.1325	5.0672	2.33027	2.68882	1.59559	3.97241	5.67222
217.73	4.14008	6.05377	3.79077	5.61537	4.28263	6.37021	5.99363	5.15682	5.46495	6.64542	4.76188	1.44995	6.02991	5.76919	4.02359	6.70428	4.24755	5.06237	4.40649	5.29665	2.66612	2.61579	1.63118	4.22852	5.28696
219.74	4.54222	6.00902	3.55086	5.81423	4.45781	6.06734	6.09358	5.23397	5.3012	6.25952	4.46354	1.67841	6.00503	5.32739	3.37626	6.99323	4.2454	5.49129	4.65464	5.21747	2.26928	2.67322	1.66582	4.48462	5.03088
221.76	4.96355	5.66679	3.31687	6.24446	4.72326	5.76448	6.19352	5.6596	5.13744	5.85321	4.41216	2.2928	5.98016	4.96124	3.35943	7.20777	4.26942	5.66545	4.83885	5.13829	1.87245	3.11261	1.69443	4.56689	4.7748
223.78	5.00631	5.32457	3.08288	6.82084	4.98872	5.51022	5.81486	5.78482	5.11417	5.51713	4.65422	2.80877	5.95528	4.51944	3.34751	7.40092	4.29557	5.30093	4.74907	5.05911	1.16122	3.55201	1.72907	4.64916	4.54752
225.79	5.03522	4.98234	3.06389	7.17099	5.25418	5.40543	5.43733	5.64581	5.35717	5.31864	4.99947	3.38716	5.80206	4.1702	3.55632	7.59408	4.51893	4.61629	4.72323	5.16353	0.449988	3.9914	2.11681	4.65038	4.4205
227.81	5.04323	4.51158	3.04489	7.52114	5.51964	5.60344	5.05867	5.55488	5.52086	4.96772	5.35684	4.12534	5.60135	4.17835	3.58745	7.20162	4.54509	4.48275	4.87989	5.26795	0.65802	4.43079	2.39436	4.65161	4.39312
229.82	5.02938	4.08559	3.14807	7.32567	5.78153	5.49866	5.1367	5.81098	5.99597	4.76923	5.80454	4.70373	5.72969	4.60669	3.61858	6.73475	4.29683	4.38467	4.98383	5.37237	0.866052	5.11608	2.4735	4.48872	4.36574
231.84	4.63695	4.02201	3.22824	7.67582	6.04342	5.65321	5.13739	6.14036	6.23897	4.5308	6.25223	5.30426	5.97439	5.05783	3.62349	6.26788	3.88452	4.42013	5.23661	5.26496	1.07408	6.28787	2.55265	4.13637	4.53232
233.86	4.24452	3.72456	3.27523	7.67539	6.03985	5.97517	5.04426	6.46974	5.78101	4.17756	6.38204	5.28548	6.09075	5.5555	3.51848	5.80101	3.63626	4.43672	5.51523	5.23674	2.04319	7.45966	2.93426	3.97349	4.6989
235.87	4.04943	4.00321	3.32221	7.29282	6.17018	6.25367	4.95113	6.36806	5.32304	3.85354	6.51185	4.99492	5.96155	6.05318	3.52338	5.522	3.22395	4.4533	5.8578	5.60885	2.96245	7.64812	3.01436	3.91466	4.86548
237.89	4.23291	4.28186	3.3692	6.69243	6.12283	6.44244	4.95182	6.69032	4.86507	3.52952	6.52081	4.80278	6.06607	6.55086	3.54474	5.24299	2.94953	4.71974	5.92572	5.58062	3.86972	7.89684	3.09447	3.9052	5.1465
239.9	4.43025	4.56051	3.40239	6.30986	6.25316	6.57147	4.95137	7.07893	4.32779	3.94424	6.42659	4.61063	6.31077	6.95597	3.20201	4.89228	3.18058	5.30631	5.92968	5.95274	4.777	8.0853	2.92562	3.9768	5.42752
241.92	4.62759	4.75121	3.32187	5.96578	6.40288	6.43827	4.95206	7.41946	3.86983	4.38945	6.28457	4.33914	6.60297	6.90596	3.03697	5.00573	2.90617	5.3229	5.67395	6.32485	4.71419	7.94054	2.55812	4.04839	5.62148
243.94	4.60421	4.86026	3.20817	6.16733	6.55616	6.5673	4.96254	7.62912	3.33255	4.80416	6.14255	3.99577	6.70749	6.57767	2.87192	5.04747	3.41163	5.30403	5.3221	6.48164	4.70221	7.5104	2.35946	4.11998	5.80124
245.95	4.58084	4.73542	3.42605	5.82324	6.69006	6.67474	5.12117	7.56063	3.07359	5.24937	6.00053	3.63025	6.49711	6.52647	2.70688	5.16091	4.05498	5.25365	4.97025	6.88198	4.73528	6.3582	2.41664	4.38103	5.67012
247.97	4.90013	4.84446	3.67712	5.85755	6.81236	6.54155	5.58566	7.49214	3.35191	5.81884	5.85851	3.30565	6.28673	6.15164	2.83815	5.20265	4.56045	5.22214	4.69559	7.067	4.71852	5.38412	2.05303	4.62614	5.53901
249.98	5.02208	4.58786	4.10743	5.93035	6.80078	6.45181	5.89495	7.57407	3.19151	6.22723	5.64079	3.15441	6.33213	5.77681	2.85951	5.13095	5.44272	5.09032	4.58498	6.85169	4.84689	5.0509	2.11021	4.84904	5.4079
252	5.14403	4.33125	4.53774	6.0748	6.99784	6.17496	6.20425	7.46462	3.27804	6.54426	5.52941	3.07508	6.13359	5.67907	2.95259	5.05924	6.18711	4.93963	4.78905	7.12599	4.98725	4.5605	2.39643	4.88747	5.21242
254.02	5.26598	3.98877	4.75562	5.82651	7.12972	5.80838	6.51354	6.87489	3.02353	6.29182	5.41803	2.99574	5.92321	5.58133	3.23207	5.00398	6.02531	4.88926	4.95309	6.91068	5.12761	4.13035	2.45361	4.9259	5.01694
256.03	5.31151	3.7758	5.0872	5.53974	7.2422	5.6235	6.82283	6.28516	2.63936	6.03939	5.3469	3.13864	5.72304	5.75899	3.56824	4.87701	6.76969	4.85775	5.19433	6.78465	5.32831	4.03343	2.93843	4.96433	5.00274
258.05	5.57775	3.64403	5.41879	5.57405	7.35468	5.34888	7.12165	5.69543	2.25518	5.77162	5.27576	3.49302	5.53471	6.22856	4.322	4.92136	6.60789	4.82624	5.04666	7.17514	5.47819	3.98128	3.42325	4.7987	5.01929
260.06	5.844	3.51226	5.7314	5.41796	7.48656	4.6579	7.34024	5.81975	1.59267	5.42912	5.20462	3.70781	5.54492	6.40622	5.07576	4.89401	6.44609	4.72593	4.65722	7.04911	5.57349	4.10724	3.38624	4.63307	5.15275
262.08	5.76757	3.33894	6.04402	5.22757	7.63002	4.45027	7.18503	5.47723	1.40088	5.16135	5.13349	3.86236	5.65263	6.86098	5.59641	4.93836	6.28429	4.75036	4.19058	7.4396	5.29687	4.05509	3.73451	4.26021	5.28621
264.1	5.62655	3.37331	5.86006	5.03717	7.21058	4.24264	6.92941	5.13471	1.64782	4.97992	5.32855	4.07716	5.73315	7.31573	6.11707	5.20189	5.79115	4.8751	3.5599	7.52889	4.33864	3.90601	3.9635	3.88734	5.50943
266.11	5.47938	3.33177	5.6761	5.12195	6.72263	4.33461	6.99734	4.79218	1.70185	4.88986	5.52362	4.15981	5.84086	7.48124	6.33042	5.46836	4.96497	5.35276	2.88919	7.4369	3.96672	4.03011	3.69745	3.64956	5.73264
268.13	5.33221	3.3761	5.67138	5.52781	6.08206	4.40383	6.8137	4.95035	2.69084	4.79979	5.71869	4.4423	5.9316	7.17528	6.75799	5.79009	4.87255	5.7301	2.72534	7.43419	2.76107	4.15421	3.66044	3.4455	5.95586
270.14	5.26761	3.37887	5.78653	5.96594	5.44149	4.23199	6.92116	5.10852	3.80951	4.70973	5.68138	4.88953	6.01212	6.69167	7.12887	6.10889	4.12805	6.19703	2.66716	7.28205	1.54591	4.27831	3.37289	3.24145	6.06216
272.16	5.20302	3.3165	5.90168	6.02383	4.84106	4.06016	7.04464	5.26669	4.92817	4.98216	5.61037	4.79554	6.20982	6.19323	6.86794	6.32807	3.8869	6.7169	3.04231	6.8287	0.288998	4.89983	3.10689	3.27218	6.15191
274.18	5.13842	3.25413	5.70422	6.27211	4.27816	4.24039	6.79308	4.79984	5.85185	5.43535	5.53937	4.86506	6.40751	5.70961	6.82123	5.99274	3.64575	7.33708	3.65924	6.67655	-0.958391	5.52134	3.14655	3.42247	6.24166
276.19	5.03412	3.2333	5.50675	6.21338	3.9149	4.0913	6.91656	4.83853	6.30483	5.70779	5.7546	4.99484	6.4852	5.15204	6.60701	6.20509	3.4046	7.93704	4.27617	6.2232	-0.918128	6.14286	2.859	3.60648	6.35647
278.21	4.85463	3.08173	5.62662	6.41951	4.7707	3.98536	7.29567	4.87722	6.83364	6.05497	5.63682	5.04042	6.78978	4.66842	6.39279	6.02341	3.16072	8.537	4.83327	6.07106	-0.291558	6.56532	2.4297	3.79151	6.38153
280.22	4.68129	3.04544	5.74649	6.08561	5.66401	3.85667	7.06535	4.8771	7.23258	6.27518	5.51904	5.14626	6.86747	4.19696	6.38564	5.43494	3.34502	8.67952	5.30011	6.01091	-0.251295	6.81152	2.40814	4.23339	6.40658
282.24	4.74764	3.00916	5.86636	5.62436	6.59747	3.75073	7.08658	4.83829	6.98578	6.49539	5.40126	4.7538	6.99454	4.123	5.85283	4.72032	3.19629	8.41973	5.26803	5.82657	0.622688	6.7012	2.38659	4.3847	6.43164
284.26	4.75023	3.18222	5.75756	5.10714	7.53093	3.96349	6.2179	4.79949	6.73898	6.7156	5.51128	4.05369	7.0892	4.04903	5.1766	4.3998	3.65909	8.07035	5.13029	5.70238	1.47827	6.59087	2.29507	4.53602	6.35058
286.27	4.81042	3.87813	5.64876	4.64906	8.42425	4.17625	5.33319	4.76068	6.38863	6.41568	5.70826	3.75522	7.06668	3.97507	4.71459	4.07928	4.01927	7.66803	4.85667	5.57819	2.37559	6.03528	2.182	4.88852	6.15885
288.29	4.81301	4.1091	5.52019	4.18905	8.97634	4.48676	4.99679	4.95633	6.04277	5.9384	5.90524	3.43282	6.77797	4.49379	4.03837	4.31328	4.49511	7.33473	4.6745	5.86962	3.27291	5.69814	2.02653	5.12146	5.61126
290.3	4.85531	4.34008	5.41139	4.03605	9.28212	4.84041	4.11208	5.00178	5.69692	5.63847	5.76271	3.45994	6.51176	5.08646	3.72905	3.99959	4.85529	6.62735	4.49233	5.59908	3.25451	5.14256	1.93228	5.37932	5.03861
292.32	5.03739	4.6259	5.33458	3.61819	8.70107	5.15093	3.22737	5.04723	5.27522	5.26721	5.68407	3.63349	5.84924	5.40549	3.41972	3.86076	5.31061	5.89853	4.27854	5.32854	3.47538	4.78603	1.97977	5.61124	4.46596
294.34	5.21947	4.88498	5.22578	3.76262	8.08729	5.41118	2.86973	5.13149	5.03007	5.00073	5.60543	3.80938	5.44268	5.76031	3.34001	4.15432	5.65503	5.19282	4.09623	5.22962	3.69624	4.21438	1.88552	5.58632	4.06722
296.35	5.08013	5.13142	5.14897	4.16736	7.45268	5.72169	2.77523	5.04597	4.83674	4.70624	5.7393	4.28373	5.0037	6.30876	3.57173	4.73277	5.8571	4.98494	4.00478	5.55635	3.91711	3.99927	1.78218	5.81823	3.66848
298.37	4.99026	5.16851	5.18097	4.59582	6.81808	5.81232	3.27955	4.95418	5.05153	4.35788	5.87317	4.75809	4.59714	6.73755	3.94687	4.92004	5.6957	4.77706	3.91334	5.88308	4.15638	4.21772	1.50353	5.68572	3.37587
300.38	4.84278	4.48268	5.21297	5.02428	6.18348	5.83031	3.78387	4.86239	5.40718	4.10322	5.84445	5.2301	4.1156	7.16633	4.55079	5.23753	5.53431	4.56917	3.9512	6.20981	4.57014	4.10442	1.22214	5.23945	3.48316
302.4	4.76105	4.26178	5.26473	5.45467	5.85258	5.62314	3.95212	4.43645	5.9533	3.91991	5.81574	5.69585	3.93946	7.00244	4.92593	5.62321	5.01467	4.19676	3.89762	5.81946	5.00741	3.77268	0.946234	4.87503	4.04938
304.42	4.67118	4.11646	5.22332	5.77597	5.56833	5.41596	4.45644	4.04395	6.49942	3.66525	5.94961	5.67975	3.79911	6.84838	5.16267	6.05732	4.83049	3.91036	3.89948	5.99108	5.42117	3.65938	0.937158	4.40384	4.70719
306.43	4.68669	3.97113	5.14318	5.7521	5.73102	5.20879	4.86587	3.65145	7.04553	3.64308	6.16212	5.5144	3.87806	6.89401	5.3994	6.44299	4.66909	3.62262	4.20212	6.1627	5.59565	3.54609	1.00031	3.9506	5.27341
308.45	4.59682	3.81316	5.10178	5.4308	5.92644	5.05188	5.03411	3.25552	7.4222	3.48194	6.37463	5.32399	3.91097	6.90384	5.18881	6.73193	4.52345	3.65795	4.56352	6.17178	5.28069	4.10382	0.724406	3.49736	5.66573
310.46	4.57086	3.66783	5.02838	4.97653	6.14268	4.84471	4.84052	3.0328	7.79886	3.30522	6.52711	5.13357	3.87519	6.43341	4.97822	6.64908	4.49737	3.57206	4.86615	5.85276	4.96573	4.38558	0.457575	3.05109	6.14962
312.48	4.67624	3.38061	5.39376	4.75414	6.35891	4.83778	4.64693	3.259	7.76741	3.18236	6.67959	4.94316	3.77443	6.44324	4.76763	6.50062	4.47459	3.48618	4.95946	5.53374	4.88295	4.05384	0.796637	3.07038	6.63351
314.5	4.78162	3.45618	5.75914	4.64504	6.57244	4.90349	4.65272	3.3702	7.37603	3.11115	7.09392	4.75508	3.74867	6.09247	4.25114	6.22194	4.47245	3.4003	5.0149	5.11739	4.62568	3.71868	1.69334	3.17152	6.82816
316.51	4.75567	3.46691	6.12452	4.42265	6.53518	5.08189	4.89626	3.68167	6.98465	3.03994	7.35573	4.44439	3.63835	5.7417	3.96343	5.87508	4.71289	3.43563	5.27966	5.00251	4.11272	3.38351	2.4926	3.28206	6.91974
318.53	4.87133	3.40208	6.56331	4.52425	6.49791	5.23186	5.04492	4.07121	6.47966	2.96873	7.33085	4.24752	3.49224	5.3811	3.66143	5.46685	5.02215	3.6545	5.25421	4.59793	3.85545	3.47727	3.11972	3.72315	6.98262
320.54	4.88161	3.63718	7.01788	4.99043	6.24441	5.41026	5.28846	4.39886	6.01331	2.73638	7.19089	4.08622	3.31322	5.65863	3.35943	5.11998	5.06611	3.95517	5.01943	4.165	3.366	3.57103	3.62592	4.30349	7.13708
322.56	4.99728	3.71546	7.46571	5.4566	6.00302	5.58865	5.38914	4.79183	5.65095	3.17066	7.05093	3.94764	3.17956	5.93616	3.34662	5.02522	5.11007	4.22732	4.78465	3.64679	3.59818	3.20889	4.47119	4.88382	7.30282
324.58	5.13076	3.79373	7.47204	5.90337	5.76163	5.96005	5.64759	5.18137	5.25334	3.64854	6.75849	3.77139	3.19781	6.57429	3.37739	5.14353	5.17682	4.56343	4.571	3.15523	4.04099	2.69378	5.55409	5.32491	7.3657
326.59	5.14104	4.01391	6.99444	6.11826	6.16403	5.93412	5.84697	5.06636	4.81711	4.21496	6.82827	3.43853	3.31472	6.85182	3.53144	5.38293	5.24356	4.89955	4.56667	2.73986	4.25161	2.06394	6.06028	5.66487	7.42858
328.61	4.94779	4.06853	6.41693	6.13022	6.68891	5.90819	5.67339	5.12825	4.74213	4.80899	6.30999	3.0715	3.43167	7.54242	3.76837	5.56685	5.28965	5.23566	4.56234	2.82049	3.89874	2.49286	5.96558	6.00483	7.49147
330.62	4.87775	4.21163	5.6945	6.44589	7.46458	5.85384	5.35695	5.08376	4.66716	5.31448	6.08702	2.86753	3.74669	8.18056	4.0053	5.53139	5.33575	5.54608	4.34868	2.90112	3.77806	2.42516	6.01159	6.0014	7.22535
332.64	4.67421	4.35474	5.117	6.54668	8.12049	6.07527	5.04051	5.14625	4.74103	5.81997	6.04141	2.86476	4.02307	8.15134	4.35551	5.72825	5.09323	5.8565	4.4664	3.51767	3.42519	1.92852	5.96289	5.74926	6.89635
334.66	4.42456	4.17426	4.53044	6.43764	8.77639	6.14471	4.85416	5.27063	4.96563	6.33184	6.11088	2.8039	4.29946	7.48399	4.59245	5.96765	5.07769	6.23915	4.60506	4.16258	3.57477	1.43547	5.80566	5.36486	6.62507
336.67	4.22103	4.1506	3.94389	6.19027	9.16629	6.21415	4.81632	5.33129	5.19672	6.22367	6.08533	2.74304	4.48729	6.82598	4.76507	6.01495	5.02575	6.40865	4.74372	5.18758	2.91863	0.942421	5.64843	4.98045	6.34251
338.69	4.08704	4.15504	3.79885	6.10063	9.4839	5.89793	4.71943	5.2868	5.49484	6.23005	5.92894	2.76913	4.52103	6.16798	4.89411	6.07042	4.75649	6.36873	4.84031	5.90868	1.97666	1.19288	5.25356	4.72832	6.12082
340.7	3.95305	4.16019	3.69894	6.01099	9.15771	5.82906	4.68159	5.40935	5.83159	6.03335	5.31114	2.95184	4.52107	5.50998	4.89987	6.06224	4.43655	6.32881	4.93691	6.30736	1.1099	1.73802	5.23975	4.47618	5.84954
342.72	4.02259	4.24534	3.86886	5.90626	8.65248	5.85	4.81733	5.44122	6.09792	5.95118	5.22806	3.1687	4.58614	4.79015	4.91228	6.10954	4.1673	6.28888	5.00771	6.26703	0.990554	1.47061	5.27195	3.93734	5.62784
344.74	4.33094	4.30683	4.18371	5.56506	8.14725	5.78113	4.94741	5.51759	6.32251	5.98342	4.90303	3.30213	4.42915	4.13215	4.92469	6.49001	3.89804	6.24896	5.07851	6.22669	0.937689	1.78878	5.10161	3.75962	5.75407
346.75	4.40049	4.40963	4.35363	5.17826	7.76178	5.46491	5.0716	5.37636	6.18813	5.9898	4.67716	3.25285	4.31078	4.1415	4.79548	6.70182	3.62879	6.41254	5.05272	5.94014	0.884823	2.01801	4.69873	3.47291	5.8803
348.77	4.64879	4.588	4.34062	4.98189	7.53769	5.26573	5.06571	5.18498	5.86439	6.01566	4.44035	3.32281	4.26178	4.15084	4.77953	6.69364	3.56497	6.44489	5.00599	6.22153	0.495216	2.24365	4.45309	3.18621	5.94881
350.78	4.85097	4.76636	4.32762	4.96943	7.56749	4.97099	5.03304	4.68142	5.49892	6.15607	4.29857	3.28096	4.15356	3.98816	4.76359	6.98088	3.7485	6.5129	5.33037	5.63106	0.679149	2.39115	4.20744	3.00849	6.01731
352.8	5.08979	4.86472	4.31461	4.77306	7.66959	4.86891	5.00037	4.59702	5.10165	5.98979	4.28763	3.18984	4.21863	4.28443	4.50572	6.97013	4.16172	6.75208	5.67569	5.91245	1.00476	2.22407	3.95149	3.00943	5.85013
354.82	5.22242	4.96237	4.30161	4.62229	7.77169	4.95871	4.96771	4.40747	4.81181	6.1302	4.37757	3.09871	4.2837	4.42491	4.24784	7.18637	4.62563	6.99125	6.02101	6.46234	1.25517	2.13512	3.55212	3.01037	5.78625
356.83	5.35506	4.74779	4.11868	4.57624	8.04839	4.76682	4.93504	4.2467	4.70409	6.20479	4.36835	3.01429	4.53165	4.73053	3.97756	7.4026	5.03886	7.34947	6.39213	7.05257	1.78738	1.91191	3.16306	3.30814	5.61907
358.85	5.24889	4.53322	4.51183	4.65405	8.20977	4.71331	4.6572	4.16999	4.63811	6.25352	4.45829	2.97915	4.84897	4.90088	3.72149	7.29992	5.4397	7.70769	6.51956	7.6428	1.61419	1.59974	2.93052	3.49692	5.43031
360.86	5.48728	4.2318	4.3289	4.82114	8.3144	4.61123	4.63608	4.20389	5.14206	6.32811	4.44907	2.94402	5.16628	5.19715	3.49378	7.06933	5.63431	7.82533	6.647	8.20122	1.2131	1.48706	2.92022	3.79468	5.24156
362.88	5.59304	3.87846	4.3916	4.98823	8.10461	4.56424	4.61496	4.51101	5.646	6.13597	4.50772	2.83221	5.41424	5.36751	4.03794	7.00326	5.63902	7.94297	6.77443	8.02051	0.602966	1.86655	2.90991	4.23234	5.0528
364.9	5.42422	3.54936	4.96767	5.16496	8.04786	4.70798	4.61904	5.13213	6.14995	6.1847	4.56637	2.83892	5.7646	5.70055	4.5821	6.60303	5.43279	7.93494	6.49003	8.43112	-0.00716766	2.32418	2.75459	4.56101	4.92041
366.91	5.04512	3.29349	5.54374	5.38728	7.99112	4.85172	4.62312	5.32249	6.47355	6.43224	4.62502	2.91072	5.59	5.54477	5.37589	6.409	5.21417	7.92692	6.24634	8.25041	-0.683779	2.57968	2.60956	4.71103	4.97413
368.93	4.77218	3.26133	5.7556	5.564	7.78133	4.80357	4.6272	5.51286	6.7627	6.48764	4.65699	3.05368	5.41541	5.22071	6.16198	5.99617	4.99556	7.83559	6.09609	7.77155	-0.981033	2.467	2.46442	4.8224	4.77624
370.94	4.49925	3.52396	5.8183	5.66976	7.45621	4.9473	4.63128	5.59691	6.82855	6.49431	4.68896	3.18993	4.99287	4.58895	6.94807	5.52391	4.83559	7.35832	5.94584	7.20172	-1.74402	2.86758	2.30898	4.67971	4.41726
372.96	3.9637	3.7866	5.30493	5.6977	7.39947	5.41463	4.98754	5.70322	6.96736	6.42859	4.72094	3.77725	4.52043	4.08309	7.23089	5.31619	4.688	6.88105	6.03926	6.63189	-1.86808	3.26816	2.15353	4.72005	4.52044
374.98	3.3224	4.09478	5.36763	5.67451	6.95913	5.93053	5.14649	5.80953	6.78702	6.43526	4.75291	4.03516	4.04799	3.43666	7.51372	5.12624	4.74665	6.44085	5.99854	6.09388	-1.63584	3.55821	2.00851	4.76038	4.62361
376.99	2.59812	4.70319	5.4925	5.65131	6.67184	6.02569	5.30544	5.33299	6.60669	6.81904	4.48868	4.42239	3.57555	2.91615	7.02467	4.88484	4.80529	6.00065	5.82775	5.72703	-1.12809	2.9898	1.86337	4.59577	4.26728
379.01	2.22827	4.98714	5.104	5.54002	6.10789	6.32865	5.46031	4.82468	6.27256	6.97696	4.22445	5.00971	3.11519	2.56221	6.53562	4.69036	4.76714	5.65045	5.6977	5.33681	-0.620332	2.42139	1.91052	4.43116	3.85459
381.02	1.96253	5.55318	4.7155	5.46159	5.66755	6.13204	5.61518	4.43311	5.92649	7.12821	3.96021	5.53195	3.24156	2.24011	5.82585	4.72374	4.71687	5.37978	5.52691	4.96997	0.231675	2.05511	1.95767	4.26654	3.45987
383.04	1.61694	5.55746	4.69121	5.38317	5.40603	5.93543	5.77005	4.04155	5.4648	7.27946	3.72095	5.80253	3.36794	2.24868	5.12377	4.61287	4.66659	5.34741	5.2627	4.879	0.51409	1.97706	2.30247	4.14057	3.72135
385.06	1.25671	5.35734	4.89274	5.45489	5.14451	6.23838	6.15134	4.04721	5.10826	7.20706	3.48168	6.0468	3.49432	2.46818	4.4217	4.65502	4.55768	5.58192	5.00366	4.97015	0.642488	1.60896	2.64727	4.29821	4.19763
387.07	1.15909	5.15722	5.01761	5.44743	4.72995	5.81967	6.43126	3.65564	4.64658	6.96096	3.37652	5.76022	3.68693	2.62867	4.20867	4.63774	4.53262	5.81644	4.78555	4.41678	0.770885	1.24086	3.14972	4.23315	4.2004
389.09	1.06147	4.94314	5.14248	5.52661	4.75572	5.75046	6.49426	3.55499	4.25785	6.64246	3.27136	5.88283	3.86321	2.86283	3.99564	4.6799	4.60123	5.43499	4.78802	3.86341	0.686487	1.69736	3.65205	4.04443	3.89756
391.1	1.12749	4.31994	4.94519	5.60578	4.7815	6.05341	6.55726	3.86394	3.86913	6.18772	3.40547	5.90914	3.96535	3.20823	3.66847	4.77423	4.57618	5.66951	4.92053	3.53151	0.840504	2.52013	4.1545	4.08409	4.35983
393.12	1.11365	4.10586	4.63086	5.77083	4.93089	6.12278	6.56365	4.20466	3.66638	5.71797	3.82157	5.62256	4.14588	3.27581	3.45544	4.86783	4.96127	5.90403	5.05305	2.83111	0.756105	3.34291	4.60969	4.12375	4.62712
395.14	1.26788	3.58837	4.31653	5.85	4.93992	6.6917	6.57004	4.49557	3.4881	5.25155	4.23767	5.10433	4.16223	3.36586	3.4893	4.81477	5.35848	6.0254	5.18557	2.49921	0.327455	3.99153	5.06488	4.16342	5.07141
397.15	1.5541	3.42288	4.0022	5.57138	4.92318	7.26063	6.63304	4.73732	3.52029	4.87858	4.66719	4.75117	4.24139	3.5361	3.32443	4.90837	5.76332	5.53968	5.23167	2.46688	0.0890396	4.64198	5.22252	4.27296	4.86242
399.17	1.85496	3.47231	3.51647	5.21359	4.90644	7.12993	6.41302	4.68815	3.27744	4.72926	5.17607	4.43975	4.25773	3.56052	3.15956	4.9091	6.16816	5.05396	5.23838	2.33088	0.309083	5.20061	5.21554	4.34285	4.65342
401.18	2.16074	3.52175	3.10741	5.16495	4.88969	7.34874	6.17797	5.28137	3.33352	4.82604	5.55083	4.2081	4.32055	3.73076	3.19342	4.90669	6.48914	4.56824	5.20415	2.85192	0.572549	5.66565	4.91958	4.45239	4.31286
403.2	2.75464	3.58514	2.69835	5.03713	4.90516	6.88936	5.80532	5.2322	3.12287	4.82937	5.84625	3.82057	4.39971	3.85627	3.22728	4.90429	6.43019	5.00042	5.03794	3.37296	0.920414	4.97188	4.62362	4.68693	4.42349
405.22	3.26787	3.94678	2.48657	4.93686	5.13742	6.75866	5.43267	5.13322	3.17895	4.92616	6.14166	3.40673	4.553	3.76946	3.6484	4.78173	6.7634	4.81662	4.9173	3.82514	0.986441	4.27694	4.22775	4.75681	4.08293
407.23	3.64397	4.01017	2.73229	4.75605	5.43306	6.5586	5.41765	5.03424	3.20284	4.90394	6.09301	3.16786	4.61145	3.79388	3.95539	4.62477	6.48477	4.36825	4.88343	4.64583	1.29088	3.582	3.83189	4.59999	3.93736
409.25	3.85201	4.07357	2.978	4.65578	6.08243	6.35854	5.37601	5.33528	3.39456	4.87839	5.96975	3.16065	4.61029	3.89497	3.87269	4.35896	6.42986	3.91905	4.76279	5.09802	1.59532	2.8442	3.43602	4.44317	3.59681
411.26	4.00791	4.123	3.29296	4.91331	6.73276	6.15847	5.27776	5.68548	3.41845	4.75939	5.73891	3.16886	4.54631	3.80084	4.01407	4.09075	6.29112	3.92196	4.75515	5.40094	1.69593	2.1064	3.04016	4.06348	3.50629
413.28	4.25621	4.01663	3.70264	5.17084	7.38213	5.74423	5.58944	5.71712	3.6852	4.77488	5.42872	3.16165	4.54515	3.90193	4.53808	3.75226	6.15238	3.94679	4.78173	5.71639	1.49209	1.4604	2.71436	3.83677	3.69702
415.3	4.49959	4.06039	4.11233	5.24606	8.0315	5.32999	6.00555	5.39728	3.65554	4.90029	5.11853	3.31582	4.48117	4.19914	4.68176	3.41692	6.01363	3.98415	4.80831	5.79823	0.956365	0.907999	2.8312	3.66931	4.03331
417.31	4.36246	4.10415	4.55264	5.32129	8.64866	5.38214	6.72269	5.67079	3.89263	5.13481	4.87791	3.54609	4.17368	4.1778	4.76534	3.26236	6.23735	3.71958	4.88047	6.02977	0.420637	0.689811	2.94803	3.44128	4.22404
419.33	4.31772	3.74759	4.96233	5.20038	8.81116	4.96795	7.43983	5.70243	3.74624	5.26022	4.64707	3.77637	3.86619	4.56183	4.43486	3.38203	6.08639	3.45501	4.90705	5.95899	0.431492	0.71706	3.16477	3.21457	4.57011
421.34	4.44922	3.5804	4.8557	5.1709	8.75525	4.44017	7.41322	5.79271	3.49834	5.52029	4.4783	3.9356	3.81414	4.94585	4.10438	3.53685	6.2339	3.44249	4.84686	6.03792	0.442348	0.82968	3.05826	3.27381	4.91617
423.36	4.66429	3.35609	4.74908	5.04999	8.01862	4.02599	7.69402	5.52848	3.35195	5.78035	4.38415	4.09483	4.07242	5.0178	4.12972	3.98759	5.9988	3.7111	4.87345	5.82949	0.453204	1.15932	2.90589	3.09984	5.40515
425.38	4.87936	3.13178	4.57322	4.92909	7.28104	3.49821	7.97482	5.26856	3.20556	6.04042	4.37438	4.25621	4.07999	5.41736	4.11829	4.31638	5.50778	3.97972	5.01656	5.47077	0.667896	1.53589	2.75352	3.07886	5.69616
427.39	4.91846	3.01384	4.5721	4.77089	6.63319	3.49827	7.44719	5.3272	3.14948	5.83241	4.33873	4.41759	4.33827	5.70851	3.70872	4.83666	5.34888	4.22642	5.15966	5.05788	0.882588	1.91246	2.61516	2.90489	5.70593
429.41	4.64526	2.74577	4.57099	4.56503	5.98533	3.51083	6.83015	5.38153	3.12304	5.51446	4.30308	4.41544	4.34584	5.49754	3.36045	5.67775	4.9999	4.44128	5.30277	5.06756	1.59708	2.39041	2.16549	2.67167	5.71569
431.42	4.46445	2.53483	4.53925	4.37853	5.20183	3.37318	6.2131	5.16664	3.14037	5.05788	4.27721	4.39377	4.59692	5.68022	3.07227	6.00375	4.57473	4.65614	5.45032	4.92753	2.62353	2.86836	1.79638	2.67967	5.50645
433.44	4.18516	3.00584	4.53813	4.34124	4.79184	3.38568	6.05117	5.19362	3.27442	4.73994	4.24156	4.54384	4.86477	5.46924	2.92503	6.17493	4.41582	4.61279	5.59343	5.24528	2.83486	3.07813	1.89531	3.06388	5.28744
435.46	3.86676	3.47685	4.79273	4.19681	4.50922	3.54383	6.33197	5.16197	3.51	4.31586	4.17931	4.69606	4.88154	5.34765	2.75589	6.3461	4.06685	4.84018	5.74098	5.10526	3.0462	3.60902	2.36538	3.01263	5.04248
437.47	3.46479	4.00498	4.96748	4.11624	4.57032	3.58837	5.68377	5.13461	3.64405	3.9081	4.14366	4.63547	4.64761	5.43704	2.58674	6.3326	3.96426	4.57888	6.00655	5.29832	3.25753	4.1399	2.88131	3.19461	4.46367
439.49	3.06282	4.16263	4.92631	4.03567	4.63141	3.74652	5.03556	5.10295	3.68492	3.57451	4.15188	4.57273	4.66438	4.8855	2.76294	6.44106	4.19766	4.30136	6.01099	5.46025	3.46887	4.21736	3.34935	3.37658	4.14843
441.5	2.74442	4.69076	4.7104	4.05503	4.49576	3.79106	4.95749	5.0713	3.42833	3.50034	4.32701	4.36618	4.2985	4.33397	2.95465	6.42756	4.09893	3.90397	6.01543	5.67635	3.24849	4.29483	3.89795	3.55855	3.83318
443.52	2.73833	5.21889	4.88397	3.92929	4.23818	3.82311	4.87942	5.42502	3.17173	3.42617	4.50215	4.16178	4.11574	4.42336	3.29838	6.03441	4.19027	3.66198	5.82711	5.69096	2.81679	4.27091	4.44656	3.44261	3.39729
445.54	2.68114	5.31942	4.80791	3.78419	4.34616	3.86766	4.87936	5.8061	2.85584	3.84929	4.70496	3.9769	3.93298	4.60015	3.64212	5.79746	4.27776	3.20732	5.5776	5.44937	2.07313	4.32634	4.76213	2.97935	3.30105
447.55	2.63005	4.89817	4.98148	3.8455	4.08857	4.07724	4.42419	6.18718	2.53994	3.77512	4.94079	3.62029	3.73344	4.86633	3.95413	5.73861	3.99773	3.01087	5.33255	4.8997	1.94517	4.76946	4.32994	2.13988	3.1107
449.57	2.57896	4.52769	5.0752	3.95008	3.85866	4.25478	3.96902	6.52257	2.22404	3.79145	5.31196	3.46334	3.51152	4.44461	4.38703	5.20976	3.90778	2.53792	4.9842	4.6581	1.81722	4.44232	3.82968	1.84196	2.94629
451.58	2.52787	4.67567	5.24877	4.05467	3.89256	4.35875	4.16205	6.85796	2.01034	3.67695	5.54779	3.51919	3.23208	4.02306	4.81994	4.6809	3.73033	2.30696	4.51785	4.37078	1.41984	4.11518	3.32942	1.92161	2.97282
453.6	2.47678	5.19414	5.63826	4.37063	3.66265	4.46272	4.31768	6.95737	2.0786	3.34081	5.74953	3.37538	2.95265	4.02324	4.91893	4.44298	3.54903	2.1105	4.16951	3.98482	1.29189	4.19452	2.87706	2.00126	2.8787
455.62	2.42569	5.41854	6.02774	4.34472	3.54072	4.42664	4.36488	7.21986	2.35402	3.22631	5.81115	3.57505	2.80515	4.02342	5.01792	3.91412	3.26792	2.79426	3.80133	3.72862	1.59564	4.5916	2.43833	2.08091	2.78458
457.63	2.3746	5.43242	5.78743	4.78357	3.80453	4.53062	4.40549	6.9382	2.62944	3.11182	5.87185	3.77471	2.5439	3.60187	4.80938	3.44411	3.08662	2.5633	3.64576	3.65946	1.89939	4.64999	1.99961	2.45847	2.81112
459.65	3.00377	5.81677	5.82006	4.90277	4.08226	4.75398	4.36808	6.81961	3.11042	2.47555	5.90487	3.95053	2.48818	3.00353	4.4743	3.1522	2.95973	3.07643	3.58156	3.92696	2.14939	4.60686	1.71335	3.05314	2.69494
461.66	3.63293	6.46243	5.57974	4.83491	4.5899	4.79982	4.27272	6.53794	3.53676	2.33678	5.58118	3.92544	2.43246	2.65662	4.11493	2.68219	3.01028	3.83678	3.70772	4.11401	2.01944	4.19994	1.70839	3.59605	2.66558
463.68	3.893	6.84678	5.33942	4.81091	4.79311	4.72626	4.1813	6.46505	3.9631	2.19801	5.14877	3.70068	2.42705	2.90823	3.6475	2.67689	3.29954	4.61542	3.98414	4.34124	1.96568	4.17899	2.36334	3.77944	2.64352
465.7	3.8216	6.5786	5.10657	4.78691	4.7325	4.65422	4.08988	6.39215	4.28725	2.26283	4.98189	3.67684	2.47914	3.15966	3.18007	2.67159	3.35009	5.14684	4.26055	4.56848	2.18135	4.21285	3.01829	3.58528	2.62146
467.71	3.99123	6.31042	4.87373	4.54681	5.23943	4.71762	4.05975	6.55523	4.42262	2.4812	4.6582	4.05509	2.50333	3.46308	2.66243	2.37535	3.49956	5.65998	4.48555	4.92546	2.0514	4.24671	3.47399	3.39111	2.5921
469.73	4.16085	5.96582	4.61079	4.58594	5.74636	4.97706	4.02302	6.38268	4.57635	2.55209	4.33359	4.03125	2.52751	3.71451	2.04896	2.674	3.88863	5.23292	4.73038	4.96765	1.83205	3.88584	3.91604	3.19695	2.39288
471.74	4.33048	5.90433	4.61826	4.07706	5.98948	5.18409	4.12011	6.37321	4.73007	2.62298	4.02205	3.93868	2.79738	3.96594	1.7113	2.97265	4.03809	5.5845	4.95538	4.82279	1.6127	3.72466	4.35809	2.98109	2.19367
473.76	3.82091	5.84284	4.57233	4.02336	5.98877	5.1281	4.08998	6.10929	4.67543	2.87758	3.85517	3.86994	2.92212	4.13114	1.48341	3.2713	4.13701	5.32193	5.13342	4.59748	0.942661	3.78888	5.00174	2.67802	2.18636
475.78	3.36137	5.50328	4.5798	3.86008	5.98806	5.0721	4.1178	6.00845	4.54091	3.00897	4.30796	4.00213	3.04687	4.04492	1.31151	3.44686	4.23592	4.81215	5.1211	4.63767	0.348825	3.6499	5.44222	2.26034	2.31029
477.79	3.22089	5.37424	4.58726	3.65296	6.29179	5.1355	4.2689	5.60028	4.37633	3.18972	4.46478	3.96417	3.14371	3.96701	1.16548	3.76134	4.09612	4.3851	5.05736	4.45262	-0.321212	3.48872	5.11139	2.04691	2.13314
479.81	3.46192	5.37928	4.58725	3.47704	6.30726	5.27094	4.79267	5.19211	4.24181	3.28138	4.76076	3.7253	3.24054	3.88909	1.16901	4.07582	4.2414	4.52677	5.18126	4.24889	-0.888966	3.27274	4.85467	1.8234	2.46148
481.82	3.69934	5.38432	4.58724	3.30585	6.01901	5.30736	4.91988	4.65507	4.10729	3.36697	5.21355	3.284	3.46103	3.75918	1.22462	4.3903	4.28778	4.26421	5.35657	4.20342	-1.4828	3.18516	4.55683	1.60996	3.01708
483.84	3.74606	5.38935	4.72463	3.21301	5.73076	4.96549	4.80521	4.29059	3.95442	3.45256	5.66635	2.94788	3.71244	3.83573	1.56717	4.5064	4.19435	4.1405	5.53188	4.343	-2.12465	3.24938	4.25899	1.26086	3.7564
485.86	4.13414	5.32181	4.83194	3.34853	5.44251	4.4557	4.55235	3.86093	4.00186	3.4118	6.10699	2.67628	3.89952	3.91228	2.00323	4.73205	4.24072	4.0168	5.68676	4.48258	-2.78943	3.72277	4.10125	0.933443	4.48186
487.87	4.57226	5.25426	5.00676	3.32011	5.13617	4.08953	4.42671	3.48685	4.25342	3.33482	6.42511	2.40468	3.99525	4.07506	2.45606	5.05559	4.28709	3.97581	5.8744	4.62215	-2.94977	4.15591	3.74191	0.777156	5.03746
489.89	4.83162	5.11936	5.1515	3.48146	4.37802	3.72337	4.69983	3.11276	4.7475	3.25784	6.38975	2.23454	4.09099	4.23783	3.25864	5.50222	4.44198	3.81616	6.04161	4.57669	-2.84748	4.95624	3.58418	1.05874	5.11728
491.9	5.14103	4.98446	5.29742	3.64281	3.61987	3.43748	4.44697	2.88294	5.27164	3.13149	6.65037	2.25323	4.08567	4.3923	3.69469	5.81522	4.59686	3.57379	5.91024	4.71626	-3.00782	5.75658	3.65829	1.33025	5.49089
493.92	5.24282	4.84955	5.44334	3.77296	3.62947	3.20472	3.68138	2.65311	5.65772	3.00515	6.4798	2.30364	4.21233	4.54677	4.1979	6.03034	4.70537	2.95699	5.59123	4.87453	-3.27045	6.43106	3.73167	1.61183	5.359
495.94	5.10719	4.6565	5.60664	3.91935	3.63906	2.93554	3.28846	2.532	5.85803	2.96645	6.41483	2.20218	4.11128	4.70124	4.69925	6.16725	4.85571	2.71821	5.27223	4.76202	-3.14032	6.97716	4.04542	1.88334	4.92751
497.95	5.31984	4.45859	5.66262	3.89093	3.92299	3.03909	3.46889	2.64675	5.8762	2.64447	6.32337	2.08536	3.9515	4.73062	4.59459	6.12527	5.22721	2.52041	4.95323	4.72141	-2.65625	7.32888	4.35918	2.39355	4.48215
499.97	5.19112	4.26069	5.70123	3.86251	3.93259	3.22291	3.66029	2.84807	5.69405	2.73211	6.2319	1.94898	3.79172	4.76001	4.39643	5.97375	5.59871	2.40174	4.44303	4.6089	-2.14925	7.41042	4.20565	2.90377	4.0755
501.98	5.10986	3.94806	5.48842	3.96861	3.96026	3.40673	3.8517	3.08519	5.22468	2.81975	5.72224	2.10086	3.59366	4.87019	4.58238	5.70983	5.9702	2.60695	3.91241	4.49639	-1.64224	6.80612	4.05213	3.17528	3.64401
504	5.41743	3.77034	5.27562	3.87097	4.71409	3.59055	3.64434	3.41674	4.64731	2.95682	5.27008	2.04376	3.39559	4.98037	4.41859	5.44592	6.10567	3.30455	3.40222	4.1691	-1.3215	5.88595	3.90864	3.1713	3.58921
506.02	5.72499	3.59262	5.06164	3.73919	5.46792	3.64367	3.83575	3.89233	3.91322	3.09389	4.81791	1.96797	3.3678	5.09056	4.63531	5.1873	6.36866	3.62842	3.52402	3.84181	-0.365549	4.66733	3.65485	3.16732	3.63789
508.03	6.19013	3.52961	4.7991	3.64155	5.1208	3.64022	4.16721	4.22388	3.44385	3.23097	4.89702	1.86045	3.20802	5.20074	4.67945	5.03578	6.50413	4.37892	3.64583	3.51452	0.590403	3.57456	3.32768	3.27036	3.58309
510.05	6.65528	3.52476	4.45805	3.52767	4.77367	3.63676	4.40614	4.57557	3.69259	3.2804	4.47447	1.90481	3.20376	5.31092	4.72359	4.95326	6.1629	5.15565	3.76764	3.17189	1.89818	2.64619	3.01054	3.26637	3.60792
512.06	6.96284	3.19461	4.11699	3.76726	4.15221	3.53552	4.3136	4.54784	4.21081	3.61311	4.0784	2.06178	3.30546	5.07776	5.18261	4.94404	5.49305	5.58048	3.88945	2.6436	2.98941	1.83737	2.6934	3.0514	3.44556
514.08	6.90859	2.86446	3.75393	4.00686	3.81818	3.35647	4.22106	4.18423	4.72903	3.66158	3.57236	2.24252	3.32899	4.84461	5.64164	4.92953	4.74928	5.92618	4.39209	2.05415	4.08065	1.22226	2.70343	2.83642	3.25837
516.1	6.80496	2.64903	3.69511	3.78988	3.48416	3.25522	3.77344	3.79866	5.3487	3.71005	3.30885	2.09932	3.42175	4.53065	5.69206	4.8368	4.00551	5.94801	5.04505	1.46469	4.91652	0.936322	2.60788	2.83244	3.55305
518.11	6.39375	2.49413	3.6363	3.69644	2.87579	3.15398	3.32581	3.31865	5.96837	3.52644	3.04535	2.06363	3.7178	4.23012	5.55893	4.74407	3.45744	5.3519	5.54769	1.33685	5.67604	0.802272	2.50228	2.57928	3.8229
520.13	5.98254	2.33922	3.57748	3.58781	2.66682	3.10314	3.13105	2.69461	6.74477	3.34283	2.93393	1.94903	3.94463	3.92958	5.39503	4.64603	2.78185	5.37373	5.51809	1.33028	5.63861	1.16037	2.85935	2.55	3.53222
522.14	5.57133	2.06959	3.47696	3.44503	3.07931	3.19797	3.03851	2.2146	7.36444	3.08252	2.26358	1.83443	4.16396	3.73274	5.1098	4.4099	2.13506	5.02183	5.37676	1.14925	5.26786	1.51847	3.00188	2.4137	3.37924
524.16	4.85821	2.15634	3.47975	3.30225	3.36897	3.15856	3.08284	2.01217	7.45178	2.79511	2.15216	1.79875	4.51375	3.4322	4.82457	4.13183	1.77711	4.91366	5.34715	1.09607	4.25483	1.41973	3.13438	2.59998	3.44909
526.18	4.14509	2.81911	3.51965	2.87964	3.65864	3.16652	3.41701	2.21579	7.09466	2.53481	1.87787	1.76307	4.78538	3.44562	4.61652	3.79506	1.77137	5.15739	5.32895	1.33112	3.2418	1.32099	3.56698	2.89422	3.90613
528.19	4.0957	3.48188	3.59894	2.45703	3.84151	3.25229	3.75118	2.79526	6.73755	2.34246	1.71357	1.70893	5.13517	3.37147	4.36321	3.46359	2.03255	5.4279	5.13013	1.78244	2.22876	1.02855	4.14009	2.97289	4.16317
530.21	4.04823	4.14466	3.58796	2.67816	4.11807	3.21047	4.57209	3.3967	6.23942	2.15011	1.86566	1.75472	5.48496	3.2638	4.13439	3.22485	2.29373	5.6984	4.55012	2.15054	1.47109	1.02842	4.81879	2.94361	3.74035
532.22	4.11008	4.74691	3.57698	2.89929	4.39463	3.16864	5.40928	3.93676	5.74129	2.14041	2.05199	1.80051	5.47745	3.12934	4.08912	2.81174	2.53588	6.2131	4.12043	2.27182	0.71342	1.40346	5.49749	3.38305	3.31752
534.24	4.17192	5.13709	3.566	3.20562	4.17811	3.14326	5.97733	4.47682	5.17348	2.16493	2.39535	2.07768	5.29165	2.99488	3.88858	2.39864	2.72888	6.28055	4.11535	2.09736	0.380108	1.20964	5.39679	3.63418	3.53241
536.26	4.23376	5.73934	3.64529	3.51195	3.9616	2.97568	6.38441	4.63807	4.4529	2.26614	2.90159	2.35486	5.11337	2.6174	3.76523	2.10568	3.0206	6.34799	4.23849	2.35503	-0.0139329	1.27871	5.8374	3.8853	3.71309
538.27	4.59751	6.04706	3.68239	3.81828	3.91279	2.92589	6.74716	4.52175	3.79099	2.48134	3.22404	2.40065	4.78108	2.48294	3.64187	2.11335	3.50749	6.15952	4.23341	2.85322	-0.407974	1.75249	6.03158	3.98293	3.67094
540.29	4.96126	5.83499	3.61441	4.14742	4.10628	2.89255	6.82007	4.10079	3.4862	2.66942	3.70937	2.44644	4.44879	2.34848	3.44133	2.17971	3.90163	5.97105	4.21694	3.20849	-0.802016	2.32796	5.9245	4.08056	3.35199
542.3	5.01742	5.55521	3.6904	4.42938	4.39346	2.91779	6.89298	3.61845	3.18141	3.04602	4.19469	2.66316	4.16352	2.16226	3.28606	2.30446	3.95078	5.75582	4.30965	3.48056	-1.19606	2.90342	5.59772	4.39375	3.23303
544.32	5.07359	5.34314	3.7664	4.41807	4.50054	2.99283	6.70905	3.13611	3.01763	3.1671	4.48512	2.81563	4.00159	2.00956	3.13079	2.36105	3.90092	5.54058	4.63323	3.9693	-1.58162	3.38874	5.27095	4.69592	3.33691
546.34	5.06082	5.40497	3.72943	4.40676	4.45174	3.06786	6.50885	2.71515	2.85385	3.28819	4.69625	3.00365	3.99367	2.20531	2.98291	2.66016	3.68925	5.32534	4.95681	4.32458	-1.50447	3.49043	4.90211	4.72879	3.32968
548.35	4.88766	5.74357	3.69247	4.31241	4.49662	3.12645	6.32492	2.36245	2.75974	3.37506	4.59648	3.0392	4.16403	2.40107	3.24292	2.95928	3.61173	5.31316	5.18265	4.85432	-1.40851	3.96727	4.86003	4.72611	3.14178
550.37	4.8749	5.8054	3.91542	4.18817	4.54151	3.18505	5.84652	2.46938	2.93259	3.46193	4.48143	2.79298	4.21106	2.87082	3.50292	3.27983	3.56187	5.23292	5.26397	5.00832	-0.916904	4.18969	4.49118	4.77715	3.06497
552.38	4.86213	5.68379	4.13838	4.06033	4.48919	3.26556	4.96451	2.73512	3.10552	3.66688	4.38729	2.69923	4.25808	3.20126	3.76293	3.35091	3.46287	5.03718	5.36176	4.92151	-0.346002	4.29985	4.36877	4.70953	2.98817
554.4	4.66788	5.83609	4.42932	3.93609	4.11597	3.54673	4.01218	3.22109	3.58256	3.69333	4.30843	2.59244	4.21041	3.64866	4.04818	3.42199	3.21187	4.84143	5.10238	4.68672	0.224899	4.30833	4.24751	4.46216	2.90336
556.42	4.47932	6.05609	4.49777	3.85544	3.67717	3.81977	3.13018	3.70707	4.0596	3.46428	4.23135	2.31416	4.05305	4.24765	4.33344	3.43469	3.11509	4.62214	4.74521	4.45193	0.795801	4.3168	4.20851	4.39455	3.0459
558.43	4.21883	5.87409	4.56621	3.64949	3.1795	4.25875	2.37336	4.19304	4.53664	3.56498	4.1863	2.0549	3.75324	4.84664	4.61869	3.92247	3.2212	4.40284	4.40041	4.08368	1.27732	4.63713	4.2546	4.33796	3.19226
560.45	3.96543	5.41819	4.74762	3.56883	2.83771	4.69772	1.5462	4.67901	4.70957	3.59143	4.18316	1.76009	3.45343	5.09829	4.89655	3.93517	3.50812	4.2071	4.04324	3.68788	1.37703	4.96593	4.34276	4.33511	3.44972
562.46	3.94434	4.89759	4.92903	3.53894	2.64121	5.1367	0.789379	5.35725	4.88251	3.61788	4.19718	1.46528	3.15362	5.23297	4.88287	3.8752	3.71003	4.12633	3.52488	3.46499	1.26886	5.29473	4.43092	4.15113	3.70718
564.48	3.76286	4.25049	4.74815	3.41005	2.4447	5.57567	0.603506	5.95468	4.94127	3.64433	4.25077	1.51136	2.97714	4.79814	4.90812	3.80253	3.81614	4.11361	3.13456	3.36016	1.08387	5.65441	4.434	3.91342	3.62237
566.5	3.50946	3.72499	4.66963	3.41398	2.30052	5.89962	0.821228	6.33659	4.69124	3.46584	4.30436	1.59814	2.74654	4.36332	4.83675	3.72986	3.92225	4.31998	2.74425	3.31816	0.708362	6.01409	4.19964	3.6681	3.50235
568.51	3.40463	3.1995	4.59112	3.36522	2.53298	6.00648	1.28969	6.54042	4.13711	3.54009	4.34268	1.87069	2.66477	3.81152	4.74013	3.65719	3.9343	4.43496	2.70227	3.3926	0.444077	6.32421	3.96529	3.60255	3.32397
570.53	3.2998	2.674	4.73362	3.35027	2.83102	5.96537	1.93501	6.77299	4.21319	3.61434	4.33954	2.16226	2.87281	3.24746	4.38307	3.52742	3.94411	4.57348	2.66029	3.48453	0.255005	6.4823	3.69081	3.27983	2.91823
572.54	3.42691	2.93965	4.87612	3.46062	3.27435	5.21808	2.58033	7.00555	3.65906	3.39404	4.12941	2.45298	3.09998	2.85026	4.28645	2.99072	3.85004	4.712	2.60595	3.55896	0.160967	6.32007	3.13658	3.03452	2.50868
574.56	3.55402	2.66004	5.01863	3.42366	3.42976	4.40713	3.29598	7.2164	3.95486	3.18689	4.24463	2.74369	3.32715	2.76028	4.18983	2.91805	3.5775	4.91838	2.56398	3.8119	-0.0139752	5.6052	2.57726	2.7118	2.18166
576.58	3.55337	2.38042	4.84503	3.3831	3.43989	3.65984	3.53261	7.15971	4.25066	3.68054	4.02227	3.0344	3.55432	2.9197	4.13213	2.9833	3.30497	5.00978	2.62138	3.87444	0.262455	5.14481	2.21769	2.57022	1.85463
578.59	3.48958	2.27799	4.77379	3.47144	3.45002	2.91256	3.55151	7.06228	4.54646	4.17419	3.77562	3.24783	3.57786	3.51395	3.76048	3.04275	3.27917	5.13814	2.67878	3.58468	0.632494	4.39058	1.98027	2.42863	1.66572
580.61	3.49772	2.48409	4.60019	3.43054	3.63969	2.2897	3.73024	7.02154	5.09229	4.12398	3.42645	3.43873	3.65554	4.1082	3.47734	3.1022	3.25336	5.21888	2.9721	3.23238	1.22264	3.63636	2.26231	2.45566	1.60507
582.62	3.6019	2.69019	4.42659	3.46075	3.35178	1.66684	3.72855	6.85667	5.11748	3.99953	3.07728	3.51349	3.63394	4.70244	3.1942	3.16745	3.32163	5.39102	3.27425	2.86654	1.59268	2.93169	2.54436	2.49138	1.86204
584.64	3.70608	2.85573	4.04406	3.43874	3.2434	1.31611	3.31986	6.24779	4.51247	3.71384	2.91975	3.8558	3.21341	5.07986	3.17151	3.2898	3.30979	5.56316	3.5115	2.48321	1.8875	2.37905	2.86347	2.72834	2.23126
586.66	3.58711	2.36232	3.66154	3.42583	3.16311	1.5135	2.86706	5.91557	4.74408	3.65939	3.23921	4.17995	2.75503	5.17391	2.88837	3.41452	3.24651	5.7651	3.74874	2.30866	2.1682	1.64283	3.89696	2.76406	2.60048
588.67	3.46813	2.61627	3.34544	3.49809	3.43301	1.77456	2.61818	5.29889	4.42986	3.81634	2.96647	4.23654	2.29666	4.80935	2.69718	3.47397	3.34499	5.80207	3.84185	2.11662	2.40278	1.33162	4.93553	2.87718	2.88716
590.69	3.4912	2.87023	3.53196	3.60376	3.64062	1.97194	2.8773	4.69377	4.19531	3.27248	3.16539	4.24381	1.83829	4.30505	2.51446	3.46817	3.39204	5.48802	3.86873	2.22313	2.31985	0.753099	5.25464	2.99029	3.17385
592.7	3.57739	3.17877	3.78007	3.70944	3.84824	2.16932	3.13642	4.12485	3.96077	2.90403	3.21484	4.31856	1.62138	3.45635	2.60679	3.32543	3.26049	5.13702	3.8956	2.74439	1.63616	0.441892	5.44005	3.14646	3.60376
594.72	3.96216	3.1382	3.96659	3.81511	3.98993	2.5527	3.23572	3.55593	3.72622	3.08161	3.36681	4.64271	1.69748	2.60766	2.9415	3.18268	3.01642	4.74224	3.66115	3.2032	0.843577	0.130685	5.33889	3.19821	4.0553
596.74	3.98522	3.09764	4.15312	3.89877	4.51373	2.82405	3.12167	3.11114	4.01231	3.25919	3.66824	4.59339	1.81873	1.75897	3.27621	3.03413	2.77235	4.5658	3.42669	3.67555	0.15988	-0.180521	4.9787	3.21707	4.21772
598.75	3.808	3.01531	4.42823	4.00444	4.85799	2.95998	3.16744	3.08618	4.2984	3.59799	3.58251	4.27651	2.54224	1.4715	3.37663	2.88559	2.78249	4.38937	3.25714	4.21035	-0.523817	-0.364091	4.61742	3.11208	4.26788
600.77	3.85503	3.21451	4.74276	4.101	5.17417	3.04883	3.25732	2.78456	4.37808	3.92585	3.01836	3.96017	3.30358	1.1824	3.14047	2.73467	3.05564	4.18313	3.29025	4.61928	-1.08748	-0.660431	3.73643	3.13094	4.01596
602.78	3.90205	3.13217	4.99087	4.15506	5.42807	3.13769	3.14327	2.8832	4.382	4.17818	2.72421	4.13398	3.92669	1.08716	2.81236	2.88111	3.06624	4.05047	3.4675	4.96279	-1.60502	-0.741431	2.85652	3.174	3.76404
604.8	3.83414	2.9413	5.01304	4.10757	5.74425	3.22654	2.90711	2.97731	4.28463	4.35576	2.28059	4.35711	4.54979	0.999237	2.47578	3.22318	3.33938	4.26881	3.64475	4.76713	-2.06736	-0.36023	2.49524	3.32126	3.94368
606.82	3.76622	2.5623	4.93366	4.12821	5.97452	3.3154	2.67096	3.07595	4.04845	4.35792	2.09145	4.30833	5.13505	1.36195	2.31553	3.78557	3.40141	4.40412	3.822	4.50903	-1.75776	0.00814292	2.41902	3.29706	3.6416
608.83	3.08075	2.37143	4.95582	4.53953	6.09117	3.20337	2.42727	3.17459	3.72682	4.25954	1.90231	3.9197	5.20287	2.25576	1.92098	4.34797	3.83446	4.53943	4.02467	4.74129	-1.44815	0.57882	2.15891	3.42512	3.13539
610.85	3.01283	2.18056	4.97799	4.63754	6.00526	3.12517	2.39693	3.22889	3.49064	4.16115	1.56371	3.92024	5.49512	3.14958	1.52644	4.91037	4.00902	4.4564	4.22733	5.05231	-1.13769	1.1495	2.34625	3.57737	2.74387
612.86	3.16895	2.09181	5.05326	4.73556	6.05906	2.99603	2.76712	3.23272	3.25446	3.77759	1.47944	3.92078	5.35687	3.51562	1.36619	5.47276	4.44784	4.37336	4.29923	5.22212	-0.828081	1.60238	2.53467	3.9277	2.87334
614.88	3.1402	1.92363	4.82861	5.14688	6.11285	2.6956	3.2428	3.21321	2.87067	3.84963	1.94665	3.8485	5.21863	3.99981	1.70719	6.03725	4.43063	4.29032	4.16846	4.97035	-0.638512	2.3516	2.66481	4.27804	3.39159
616.9	2.85513	1.83489	4.30621	5.22425	6.02694	2.60567	3.84873	3.0996	2.47552	3.51094	2.41387	3.53109	5.01247	4.45379	2.04819	6.21214	4.62453	4.38987	3.99881	4.82104	-0.661636	3.55956	2.79386	3.95426	3.82315
618.91	2.59881	2.1088	3.82323	5.36976	5.94102	2.32488	4.47747	2.98599	2.102	3.54838	2.94687	3.19338	4.80631	4.662	2.33372	6.09548	4.60731	4.48941	3.75116	5.24896	-0.292855	4.31816	2.92399	3.52627	3.30216
620.93	2.62256	2.53027	3.65687	5.25595	6.08074	2.23494	5.10621	2.87238	1.86728	3.58583	3.37486	3.07827	4.58187	4.71327	2.44293	5.90123	4.87162	4.67199	3.50352	5.35776	-0.113643	4.53031	2.6899	3.40852	3.60559
622.94	2.96528	2.80418	3.45055	4.75146	5.74443	2.145	5.74248	2.7821	2.18987	3.75625	3.80286	3.03544	4.55974	4.18502	2.55213	5.70698	4.80703	4.34257	3.37857	5.03864	0.0655697	4.08645	2.82003	3.13852	3.99846
624.96	2.91487	3.12144	3.24423	4.56028	5.40053	2.13327	6.21343	2.78352	2.05288	3.89208	4.15704	2.92033	4.09349	3.65676	2.66133	5.51274	5.07134	4.01315	2.99295	4.64077	0.243923	3.57542	2.75843	2.86851	4.39132
626.98	2.84071	3.37556	2.96263	4.36909	4.77031	2.13376	6.14589	2.85647	2.29002	4.31308	4.49207	2.7251	3.62725	3.3603	2.77054	5.40738	4.8973	3.52996	2.63186	4.32166	0.423135	2.77977	2.69683	2.40042	4.03037
628.99	3.06803	3.62968	2.94679	3.86461	4.1401	2.39976	5.70689	2.98631	2.93814	4.09044	4.34084	2.60215	3.02805	3.01542	2.69782	4.8099	4.97458	2.97643	2.18378	4.3587	0.432753	1.98412	2.69352	1.98256	3.58273
631.01	3.55168	3.8838	3.2287	3.71904	3.8038	2.45079	5.13765	3.08258	3.67337	4.20376	4.11686	2.50173	2.56916	2.59075	2.62511	4.56854	5.05187	2.24032	1.86157	4.23785	0.912107	0.497809	2.6902	2.47252	3.4546
633.02	4.01091	4.06774	3.52458	3.57347	3.87519	2.69716	4.5684	3.15328	4.14523	3.97507	3.71193	2.81312	2.11027	2.37833	2.31487	4.65743	5.12228	1.57455	1.98426	3.77569	0.742512	-0.844297	2.84197	3.0706	3.84747
635.04	3.93675	4.25169	3.52983	3.70556	3.80688	2.74819	3.60978	3.24956	4.24295	3.70608	3.42217	3.12451	1.73551	2.25012	2.00462	4.51199	4.95625	1.07867	1.87493	3.58657	0.572917	-1.63995	3.16954	3.48685	3.86162
637.06	4.11592	4.43563	3.52859	3.83764	4.21458	2.79922	2.92946	3.29692	3.86883	3.4025	3.18725	3.4359	1.75217	2.17033	1.69437	4.36654	5.03353	1.22049	1.6429	3.39744	0.319256	-1.5032	3.32131	3.79497	3.87578
639.07	4.36924	4.56578	3.51179	3.96973	4.62988	2.85025	2.41446	3.28829	3.80857	2.99581	3.02614	3.74729	1.9885	2.05165	1.38413	3.87029	4.97056	1.2366	1.71526	3.01335	0.0655955	-1.29929	3.47639	4.1031	3.88993
641.09	4.575	4.73927	3.25648	4.10182	5.19178	2.9008	2.03741	3.25408	3.18846	2.58912	2.86503	4.22869	2.22484	1.88455	1.30135	3.17825	4.80453	1.48799	2.01324	2.62926	-0.512553	-0.070521	3.63147	4.20956	4.13691
643.1	4.29968	4.84126	2.99593	4.24651	5.80256	2.82062	2.22932	3.18632	2.30498	2.26572	2.84713	4.71009	2.61609	1.76586	1.37768	2.90699	4.51256	1.80974	2.39822	2.22131	-0.868212	1.15824	3.6501	4.2658	4.58628
645.12	4.02436	5.01475	2.97388	4.42426	5.70912	2.74494	2.42124	3.24695	1.60722	1.94232	2.90198	5.10159	3.23191	1.72697	1.45401	2.38004	4.22059	2.13149	2.57683	1.93421	-2.19868	2.53121	3.62488	4.06414	4.32557
647.14	3.77346	5.0043	2.80556	4.63336	5.20797	2.64046	2.31016	3.33317	1.33855	1.76432	3.13243	4.65916	3.68901	1.9592	1.8333	1.61875	3.9355	2.38288	2.3448	1.6693	-2.55434	3.5509	3.44457	3.49596	4.26311
649.15	3.77588	4.99385	2.65121	4.72464	4.39941	2.55004	2.89145	3.39381	1.44402	1.62663	3.24771	4.74905	4.08026	2.15792	2.24164	1.0918	3.97369	2.4644	2.38853	1.47434	-3.40415	4.57058	3.26427	2.93164	3.98825
651.17	3.52497	4.9834	2.53049	5.02481	3.89826	2.47436	3.19444	3.48003	1.54948	1.48893	3.16403	4.30662	4.10101	2.35664	2.64999	0.740989	3.64948	2.42021	2.33398	1.25552	-3.73765	5.11156	3.08397	2.72999	3.91164
653.18	3.27407	4.83825	2.42535	5.32498	3.0897	2.58686	3.49744	3.6591	1.7323	1.42251	3.08035	3.86418	4.12175	2.59425	3.05834	0.874343	3.39511	2.50172	2.23572	1.23166	-4.11355	5.65254	2.63695	2.92067	3.61602
655.2	3.07073	4.69311	2.55872	5.62515	2.71373	2.51118	3.84666	3.75394	2.23426	1.3561	2.99666	3.1276	3.85784	2.70553	3.36736	1.20603	3.2438	2.61947	2.01807	1.55511	-4.12257	5.05012	2.19821	3.31302	3.18574
657.22	2.7974	4.78572	2.69208	5.55268	2.28889	2.49644	3.43302	3.89126	2.88217	1.45851	2.95739	2.39102	3.57197	2.81682	3.40637	1.74263	3.21155	2.85184	1.89919	1.9402	-4.18448	4.37773	1.89593	3.18169	2.55307
659.23	2.81835	4.64057	2.58694	5.31891	2.41407	2.42957	3.01938	3.93374	3.35055	1.56091	2.91811	2.007	3.12739	2.9281	3.44538	2.27922	3.1793	3.08422	1.8997	2.50294	-2.87672	3.77532	1.91982	3.05035	2.75131
661.25	2.76728	4.45697	2.6141	5.05125	2.66948	2.38701	2.90873	3.97621	3.647	1.55856	2.77294	2.07235	2.84152	2.79815	3.4915	3.16173	3.14054	3.31659	2.16695	3.06568	-2.28673	3.31201	1.94823	3.4475	2.39764
663.26	2.71622	4.27338	2.63125	4.81748	3.23231	2.33487	2.49509	4.01869	3.94346	1.65773	2.67323	1.60536	2.65813	2.54131	3.50856	4.04425	2.94453	3.54897	2.53434	3.60456	-1.131	2.68946	1.97664	3.84078	2.23036
665.28	2.66515	4.08978	2.62124	4.37482	3.46853	2.268	2.31756	4.06116	4.23992	1.7569	2.71763	1.67071	2.48979	2.28447	3.52562	4.56117	2.98975	3.66672	3.01299	4.1673	-0.323648	1.95365	2.00505	3.97952	1.86483
667.3	2.77285	3.70492	2.64426	3.93216	4.01217	2.01294	2.14003	3.71735	4.37334	1.92249	2.67182	1.73606	2.32144	2.02535	3.42838	5.13418	3.13335	3.87664	3.49164	4.71163	0.642435	1.21784	2.30018	3.72592	1.71831
669.31	2.79637	3.66647	2.66727	3.53655	3.90563	2.05413	1.76632	3.75982	4.52549	2.16863	2.62601	2.00565	2.45608	1.84934	3.12851	5.61576	3.27694	3.96883	3.97028	4.7517	1.56612	0.988628	2.58702	3.52824	1.70645
671.33	3.09323	3.39996	2.69028	3.52254	3.66296	2.24869	2.00244	3.63783	4.50766	2.35071	2.53579	2.51815	2.57239	1.71883	3.03128	5.77223	3.45348	3.91895	4.43044	4.91093	2.41284	0.895121	2.87387	3.85423	1.6946
673.34	3.0958	3.36151	2.71329	3.59116	3.39501	2.49537	2.58946	3.44439	4.34781	2.57447	2.47117	2.79217	2.70702	1.58831	2.85955	5.92869	3.59707	3.68046	4.8906	4.89252	2.60765	0.731643	2.9317	4.18023	1.04837
675.36	3.17039	3.29969	2.77396	3.66231	2.81578	2.75276	3.30157	3.25095	4.18234	2.79824	2.50401	3.05926	2.84166	1.46142	2.65372	5.52005	3.78011	3.63058	5.04745	4.71716	2.80246	0.638136	2.76554	4.26361	0.755825
677.38	3.24497	3.30887	2.9565	3.70937	2.23656	3.09227	3.8886	3.01535	4.16451	2.99408	2.49141	3.01425	2.87381	1.29375	2.4479	5.11142	3.96315	3.55043	4.94863	4.69874	2.92568	0.75149	2.46452	4.34698	0.949089
679.39	3.31956	3.31804	3.28274	3.77799	1.85756	3.43178	4.25622	2.82192	3.99903	3.36262	2.4788	3.06289	2.89213	1.12609	2.24207	4.8731	4.00004	3.61518	4.83683	4.68033	2.6254	1.13038	2.1635	4.43036	0.912889
681.41	3.23538	3.67363	3.68986	3.64959	1.50386	3.78082	4.73223	2.93055	3.97949	3.95134	2.55641	3.01788	3.0234	1.21679	2.15054	4.35544	3.93856	3.58775	4.63959	4.48741	2.20387	1.50927	1.94209	4.51374	0.876689
683.42	3.29608	3.68281	4.09698	3.47413	1.50655	4.0218	5.35819	2.73711	3.8078	4.45951	2.77317	3.01776	3.13635	1.3507	1.9669	3.83779	3.9715	3.80934	4.45694	4.45144	1.50018	1.77489	1.75327	4.5412	0.840489
685.44	3.35678	3.7566	4.50409	3.27712	1.81698	4.24099	5.72582	2.62351	3.66015	4.96767	3.0616	2.77475	3.26762	1.2568	1.70877	3.50934	4.13347	4.05835	4.17942	4.23691	0.873461	1.97478	1.56445	4.56866	0.804289
687.46	3.41748	3.76578	4.91121	3.03183	2.20864	4.93246	5.74254	2.57806	3.66025	5.21398	3.25276	2.50755	3.34968	1.16291	1.52513	2.89119	4.32839	4.50685	3.88102	3.96037	0.528901	2.17467	1.32233	4.26363	1.04878
689.47	3.47818	3.83677	5.28067	2.95791	2.78134	5.14094	5.21986	2.53262	3.67219	5.46028	3.2803	2.24034	3.15819	1.25133	1.55158	2.48873	4.35054	4.76673	3.66953	3.79849	0.184341	2.46942	1.45568	3.93115	1.29328
691.49	3.53888	3.66052	5.65892	3.0165	3.35403	5.73959	5.1799	2.5494	3.45227	5.63299	3.30784	2.33399	2.79025	1.64689	1.57803	2.08627	4.3727	5.11305	3.56322	3.47967	0.214097	2.71655	1.84998	3.84233	1.06381
693.5	3.59957	3.48428	5.89348	2.94259	3.7079	6.33823	5.12323	2.52402	3.37998	5.85316	3.51865	2.34057	2.59877	1.90298	1.29322	1.70294	4.62909	5.37293	3.36958	3.14306	0.583498	2.81141	2.24429	3.50984	0.964952
695.52	3.47265	3.41991	5.95362	3.06569	4.07426	6.92734	4.95818	2.69776	3.39193	5.78719	3.79016	2.44079	2.29434	1.72066	1.30827	1.32877	4.81979	5.38526	3.26138	3.01715	0.957814	3.00651	2.79793	3.17736	0.868453
697.54	3.28502	3.34001	6.01377	2.94341	4.30182	7.51644	4.85181	2.67238	3.31964	5.72122	3.86182	2.57527	1.9899	1.45937	1.50132	0.954598	4.84195	4.85518	2.99638	2.89125	1.61583	3.21728	3.31898	2.70627	0.771953
699.55	3.09739	3.16096	6.03176	2.82113	4.35775	7.73809	4.85382	2.68916	3.1125	5.39982	3.67855	2.70974	1.50902	1.78116	1.68298	0.580678	4.70213	4.32509	2.69738	2.9376	2.2723	3.42806	3.47498	2.23519	0.675453
701.57	2.90976	2.98471	5.97296	2.75792	4.39721	7.27846	4.79715	2.90834	2.89341	5.2986	3.39381	2.76507	1.20721	1.818	1.86463	0.431405	4.56231	3.78414	2.43776	3.05883	2.64816	3.62316	3.48516	2.4044	0.759479
703.58	2.74601	2.90481	5.85007	2.51254	4.52268	7.29111	5.15478	2.9284	2.67433	5.19737	3.63778	2.8204	1.36857	1.55671	1.85323	0.285619	4.63644	3.47454	2.1715	3.22234	3.01882	3.73907	3.33933	2.57361	0.948688
705.6	2.70818	3.00116	5.60652	2.15622	4.68022	6.75468	5.03471	2.8717	2.80228	5.07843	3.46465	2.76082	1.70638	1.15596	1.80263	0.139833	4.71057	3.05359	1.91188	3.38585	2.87258	3.8259	3.0674	2.17222	0.983738
707.62	2.54443	3.09751	5.28646	1.92165	4.87555	6.11523	4.78303	2.815	2.93023	4.73932	2.88815	2.64303	1.78887	0.894675	2.0633	-0.00595248	4.46199	2.66971	1.76968	3.56715	2.86892	4.01181	3.43893	2.01449	1.27181
709.63	2.56831	3.04969	5.00655	1.81397	5.10354	5.44035	4.53134	2.54627	3.1339	4.27769	2.25095	2.57687	1.87136	0.759512	2.02092	0.340071	4.2791	2.53339	1.59738	3.73065	2.86526	3.9984	3.36097	1.98678	1.69604
711.65	2.542	3.01741	4.72663	1.95169	5.33153	4.76548	4.16788	2.48957	3.56944	4.00455	1.66918	2.37994	1.84309	0.703322	1.96714	0.767117	4.30954	2.70956	1.61648	3.60589	2.80087	3.60271	3.55219	2.29459	2.12027
713.66	2.51569	3.08148	4.50923	2.39102	5.55952	4.47968	3.80442	2.43287	4.22413	3.79834	1.27069	1.91503	2.10203	0.246379	1.92795	1.42723	4.11887	2.93488	1.94539	3.33047	2.73803	3.20703	4.10844	2.60241	2.54451
715.68	2.48938	3.14555	4.34827	2.81954	5.83064	4.26443	3.42514	2.17705	4.87882	3.59214	1.54836	1.52926	2.58766	0.0743721	2.05849	2.1524	3.8938	3.16021	2.26215	3.0422	2.45072	2.75046	4.81052	2.88971	2.78821
717.7	2.4392	3.10783	4.23368	3.25887	5.93316	3.93477	3.12036	2.08232	5.53352	4.08049	1.40893	1.1435	2.88365	0.129229	1.75802	2.64451	3.53135	3.10504	2.57256	2.75392	2.16861	2.27822	5.24343	2.79058	2.66193
719.71	2.26309	3.06502	3.87215	3.36823	5.8015	3.68193	3.11949	2.11832	5.94637	4.58655	1.6866	0.962115	3.17965	0.184085	1.92776	3.05559	3.16891	3.08594	2.88296	2.59055	1.69972	1.93052	5.24786	3.01838	2.6898
721.73	2.21394	3.02221	3.83407	3.46677	5.61702	3.67012	3.25024	2.01309	6.35922	4.23655	2.18438	0.890728	3.73134	0.311887	2.0975	3.41116	3.05259	3.03583	3.16962	2.49809	1.02507	1.48373	4.60883	3.28896	2.56352
723.74	2.16478	3.01168	3.81635	3.43841	5.17153	3.82159	3.46392	2.062	6.59115	4.07505	2.58329	0.709346	4.1062	0.498143	2.27042	3.35565	2.85102	3.06926	3.48637	2.33473	0.413595	1.89115	4.04414	3.42953	2.29871
725.76	2.35724	3.00115	3.7457	3.44098	4.72604	3.97306	3.7307	2.098	6.7091	3.72505	2.98747	0.63796	4.59183	0.684399	2.27292	3.17861	2.51023	3.08358	3.62111	2.53054	-0.138698	2.66517	3.21027	3.3304	2.01773
727.78	2.54969	3.05233	3.52332	3.111	4.28055	3.98581	3.99748	2.134	6.40462	3.69565	3.39164	0.834548	4.84966	0.870655	2.27224	2.76849	2.47583	3.04875	3.29048	2.72635	-0.271255	3.77582	2.51262	3.23128	1.73676
729.79	2.74215	3.10351	3.32131	2.81195	3.75246	4.137	4.36968	2.17	6.10015	3.53266	3.23863	0.972773	4.69136	1.05691	2.10182	2.35837	2.47989	2.93038	2.9535	2.92217	-0.0478784	4.96303	2.00316	2.84485	1.58796
731.81	2.96176	3.16012	2.95293	2.52086	3.18971	4.40288	4.63645	2.24403	5.84895	2.62437	3.08561	1.111	4.39156	1.16005	2.49573	2.22128	2.65621	2.9447	2.67918	3.11798	0.175498	5.81361	2.17842	2.73123	1.71549
733.82	3.2228	3.22183	3.01556	2.69335	2.98865	4.66875	4.81143	2.46663	5.57677	1.71608	2.9326	0.971783	3.98696	1.58652	2.45863	2.16577	2.83253	2.97813	2.34855	3.18889	0.728248	6.55167	2.78215	2.76346	1.84303
735.84	3.46936	3.27292	2.78832	2.73224	2.84041	4.7966	5.06661	2.85644	5.30459	1.84817	2.83374	0.561144	3.35075	2.20893	2.42152	2.22924	2.94562	3.11017	2.01157	3.04986	1.42498	7.28973	3.1847	2.75293	1.97056
737.86	3.71592	3.32402	2.56108	2.79496	2.97922	4.79632	5.15865	3.10501	5.33824	1.98027	3.15289	0.42193	2.89135	2.56019	2.38442	2.29272	3.33761	3.15868	1.73091	2.98173	2.05854	7.27267	3.72345	2.79113	2.09749
739.87	3.74308	3.2305	2.24563	2.82676	3.11802	4.79604	5.33088	3.35358	5.05529	2.18695	3.47205	0.224352	2.43196	2.91145	2.51774	2.39672	3.76741	3.20718	1.72676	2.8427	2.61129	7.25561	4.17314	2.87211	2.33571
741.89	3.79822	3.07528	2.10024	2.88948	3.25683	4.57721	5.42292	3.87531	5.41631	2.26154	3.41789	0.0994654	2.20572	3.03058	2.65012	2.50071	4.11196	3.31358	1.92677	2.70367	2.51494	6.80576	4.57569	2.90435	2.57393
743.9	3.85336	2.7617	2.05729	2.90484	3.50057	4.35838	5.41277	4.12388	5.77733	2.63962	3.46282	0.0919108	2.02074	3.20826	2.78251	3.0439	4.45244	3.50351	2.12679	2.56463	2.27759	6.35591	4.70097	2.93658	2.67997
745.92	3.73219	2.60648	2.30335	2.91224	3.86159	4.13927	5.43354	4.37245	6.05324	3.06846	3.48154	0.0843563	2.06216	3.358	2.78158	3.10794	4.6839	3.36649	2.27049	2.91518	2.04822	6.14423	4.12543	3.10431	2.77449
747.94	3.17349	2.61761	2.36533	2.78604	3.99222	3.92016	5.36228	4.47046	6.05515	3.32737	3.50025	0.285547	2.20838	3.15439	2.60777	3.17142	4.91536	3.22948	2.47051	2.71384	2.12904	5.94961	3.52789	3.12617	2.95703
749.95	2.62823	2.82912	2.47026	2.80988	4.37239	3.84274	5.19211	4.5425	6.05706	3.34648	3.46481	0.733063	2.50483	2.68189	2.60683	2.96633	5.15911	3.04396	2.37767	3.20343	1.78845	5.58497	3.15355	3.14803	3.21761
751.97	2.08513	2.85086	2.57519	3.16479	4.65607	3.7656	5.12084	4.52177	5.29321	3.36559	3.08431	0.967517	2.83529	2.50831	2.6059	2.76125	4.9411	3.10185	2.22851	3.69301	1.44786	5.18748	3.01123	3.03307	3.63411
753.98	1.57	3.2704	3.0081	3.69037	4.69022	3.6546	4.95067	4.45969	4.81231	3.31012	2.72971	1.20197	3.13174	2.33472	2.60497	2.85545	4.68528	2.91633	1.93565	3.96748	1.54129	4.82284	2.95798	2.91811	3.95549
756	1.02689	3.43675	3.40232	4.21595	4.72436	3.76243	4.48846	4.12014	4.02556	3.04445	2.74842	1.33047	3.31208	2.42231	2.60793	3.00803	4.42946	2.67292	2.00619	4.24196	1.86409	4.5215	2.81566	2.8519	4.16263
758.02	0.600739	3.89238	3.50725	4.75796	4.65356	3.87025	4.09752	4.05806	3.23882	2.60885	2.55264	1.43326	3.36676	2.45135	2.51286	2.66303	4.32116	2.74678	2.07672	4.51644	2.19487	4.22017	2.76241	2.78568	4.48401
760.03	0.413368	4.18965	3.6941	5.1293	4.58276	3.97808	3.94865	3.99598	3.0573	2.17325	2.38307	1.5028	3.11561	2.42602	2.41778	2.81561	4.33078	3.06405	2.13703	4.30134	2.51767	3.90768	2.99444	2.6976	4.70552
762.05	0.76351	4.32058	3.47749	5.67132	4.47054	3.95115	3.79979	3.86186	3.1498	2.15773	2.21351	1.41718	2.99304	2.48509	2.49558	2.90981	4.34039	3.432	2.19734	4.68776	2.10226	3.59519	3.24847	2.42133	4.839
764.06	1.14445	3.97723	3.18327	6.1969	4.10877	3.78253	3.67085	3.64509	3.2423	2.28747	2.04394	1.29829	2.77503	2.48979	2.16425	3.36906	4.2198	3.81869	2.55051	4.47266	2.02743	3.45272	3.4805	2.14506	4.89444
766.08	1.52323	4.10816	2.88904	6.36757	3.747	3.6139	3.52321	3.50237	3.8249	2.41721	1.90028	1.17941	2.52301	2.44981	2.06917	3.82831	4.36733	3.91167	2.82277	4.14418	1.80683	3.34311	3.5675	2.65083	4.78021
768.1	2.0607	3.70138	2.40798	5.76253	3.84534	3.59081	3.39427	3.40099	4.3983	2.53898	1.56581	1.06053	2.305	2.40982	2.48758	3.98827	4.51485	4.24806	3.09502	4.19382	0.955376	3.20064	3.47923	3.20397	4.49215
770.11	2.68318	3.83231	1.93936	5.11892	3.73312	3.56771	3.66948	3.30393	4.9717	3.16317	1.23133	1.2754	2.08699	2.29363	2.57652	3.82117	4.78029	4.58445	2.92695	4.26268	0.103918	3.63659	3.39097	3.75711	4.31833
772.13	3.1887	3.45624	1.83513	4.58986	3.62089	3.54462	3.94468	3.14477	5.30254	3.78735	1.26233	1.11724	1.99463	2.17743	2.7635	3.71246	4.8982	4.60357	2.56424	4.31233	-0.579401	3.52698	3.12829	4.31025	4.03027
774.14	3.51957	3.08017	1.54404	4.23146	3.71923	3.52152	3.94591	3.04339	5.05999	4.11933	1.29332	1.33211	2.1232	2.06919	2.52277	3.54536	4.92381	4.62269	2.21175	4.34821	-1.37535	3.53774	3.15449	4.7099	3.84209
776.16	3.49384	2.83818	1.65641	3.66171	3.9298	3.63319	3.89445	2.94201	4.81744	4.20115	1.44835	1.70192	2.1208	1.90659	2.28203	3.43665	5.17884	4.59113	1.77557	4.29777	-1.7556	3.41993	3.33392	5.29774	3.50186
778.18	3.30618	3.00285	1.8464	3.09196	4.14037	3.74485	3.84178	2.8655	4.72779	4.19317	1.47934	2.00241	2.1184	1.79835	2.70526	3.16797	5.55179	4.42695	1.3394	4.33365	-2.12351	3.30212	3.51336	5.6752	3.15706
780.19	3.22855	2.76086	1.85885	2.29739	4.35093	3.75128	3.69601	2.99851	4.47602	4.26734	1.51033	2.37222	2.02048	1.70477	2.89224	3.21656	5.92473	4.31308	1.06782	4.48291	-2.23302	3.18431	3.45256	5.29973	2.82663
782.21	2.99223	2.80338	1.87131	2.33269	4.16669	3.64605	3.55024	2.96242	4.23347	4.34947	1.70623	2.74203	1.92256	1.82831	2.35325	2.97183	6.29768	4.39927	0.712566	4.43247	-2.06488	3.0665	3.56702	4.72049	2.85904
784.22	2.56088	2.5614	2.06762	2.44722	4.19302	3.53669	3.36191	2.92634	3.83118	3.84368	1.90212	2.81136	1.92016	1.99902	2.03973	3.25353	6.00992	4.48546	0.517925	3.93481	-1.701	2.40313	3.41019	4.14125	2.89968
786.24	2.12954	2.69548	1.65921	2.40654	4.21935	3.67841	3.17359	3.16672	3.67144	3.37307	1.96032	3.22044	1.92883	2.16974	1.82724	3.57079	5.72216	4.37159	0.689728	3.45636	-1.14383	2.4139	3.42778	3.2488	2.93209
788.26	1.74537	2.79525	1.2508	3.01644	4.03511	3.56905	3.02782	3.20843	3.35177	3.19468	2.01852	3.28221	2.30469	2.38686	2.04248	3.85249	5.4088	4.45778	0.862427	2.99168	-0.325476	2.80214	3.15649	2.50983	2.65864
790.27	1.57642	2.76093	1.48627	3.66702	3.69851	3.35049	3.09735	3.25014	3.03209	3.01629	1.76373	3.14919	2.68294	2.60399	2.25771	4.13419	4.65969	4.34391	1.11881	2.91974	0.505223	3.31896	2.73197	1.77087	2.53723
792.29	1.55315	2.60447	1.72175	3.57426	3.17258	3.13193	2.99361	3.34964	2.55952	2.80271	1.63297	3.0855	3.0612	2.63434	2.04522	4.37847	3.91059	4.44101	1.37519	2.81111	1.32358	3.83577	2.16314	1.51031	2.72626
794.3	1.41987	2.57016	2.13475	4.10806	2.64666	3.0186	2.92714	3.2264	2.23984	2.507	1.69116	2.78326	3.53498	2.6647	1.83274	4.30547	3.16148	4.37011	1.54788	2.81317	1.67157	4.35258	1.74755	1.30874	2.60942
796.32	1.28658	2.5206	2.04954	4.12173	2.31855	2.90527	2.8276	3.27225	1.95823	2.24647	1.84462	2.48103	3.98259	2.47793	1.79412	4.5258	2.51668	4.02655	1.80426	2.85191	2.07676	4.8694	1.33903	1.26356	2.30356
798.34	1.54425	2.47105	1.75944	3.98828	1.99044	2.92901	2.58607	3.35005	1.83636	2.34007	1.90281	2.17879	4.29733	2.49035	1.9626	4.47072	2.52539	3.68299	1.97696	3.31866	2.28621	5.38621	1.31761	1.21381	1.98947
800.35	1.80191	2.42149	1.89653	3.9992	1.66233	2.70025	2.34453	3.20915	1.71449	2.39849	2.07535	2.0339	4.60099	2.30359	1.92398	4.34101	2.42339	3.5395	1.97786	3.67471	2.13424	5.69572	1.38369	1.48184	1.69128
802.37	2.0974	2.38931	2.03362	3.35953	1.33422	2.72256	2.02407	3.27114	1.75255	2.51032	2.07312	1.89655	4.53748	2.29558	1.93281	4.28593	2.32138	3.19593	1.97974	3.74597	1.77649	5.50671	1.36227	1.76073	1.69895
804.38	2.20066	2.34069	1.52682	2.72261	1.15847	2.85408	1.54097	3.2392	1.79062	2.62215	2.25984	1.88468	4.47396	2.24748	2.00025	4.19179	2.56045	3.12504	1.98163	3.46117	1.41875	5.3177	1.23539	2.02418	1.71962
806.4	2.66196	2.29207	1.0286	2.82904	1.17205	2.66253	1.23115	3.30119	1.82868	2.76917	2.44656	1.8728	4.22724	2.42625	2.14075	3.88743	2.79951	2.91433	1.92309	3.17637	1.06101	5.20414	1.25281	2.01961	1.42144
808.42	2.75066	2.10905	0.888652	2.53373	1.21302	2.77454	0.977152	3.6311	2.15464	2.8203	2.44433	2.0782	4.16372	2.60502	2.14958	3.55791	3.03857	2.65812	1.83913	2.78088	1.00683	5.09058	1.27024	2.01504	1.44211
810.43	2.66066	2.0921	1.30611	2.53097	1.24041	2.58298	0.591442	3.96101	2.44253	2.83625	2.33564	2.23553	3.94317	2.74368	2.19702	3.2284	3.17333	2.54395	1.75517	2.40931	0.881042	4.50081	1.28059	2.13968	1.46278
812.45	2.28973	1.92432	1.73216	2.63465	1.26781	2.16715	0.732907	4.25898	2.73042	2.76867	2.33341	2.39287	3.6917	2.47751	2.13842	2.91653	3.09809	2.42978	1.67122	2.03773	0.755257	3.91103	1.17512	2.26889	1.68098
814.46	1.89953	1.82088	2.1582	2.60446	1.2952	1.75274	0.874371	4.48406	2.89308	2.19084	2.14744	2.3132	3.6538	2.61617	2.38069	2.64934	3.23284	2.45967	1.58726	1.77685	0.224711	3.4	0.982157	2.14364	1.89152
816.48	1.5286	1.73439	2.52505	2.36417	1.28329	1.33912	1.22717	4.64715	3.18097	1.5596	2.10911	2.23353	3.53577	2.42971	2.57551	2.33747	3.26833	2.48955	1.50141	1.80076	-0.248631	2.99923	0.978247	2.00754	2.10205
818.5	1.34989	1.70469	2.97065	2.1092	1.27139	0.925499	1.57998	5.10296	3.34363	0.928357	1.87915	2.03511	3.2843	2.28335	2.42011	2.07028	3.16905	2.30278	1.47466	1.54589	-0.721973	3.03018	1.0798	1.88685	2.4252
820.51	0.798603	1.675	3.40766	1.86615	1.38223	0.834168	2.20725	5.26606	3.28571	0.297116	1.84081	1.92195	3.30046	2.03759	2.19165	2.37191	3.17924	2.15873	1.50833	1.29102	-1.19531	2.98567	1.18135	1.76617	2.76136
822.53	0.585593	1.7797	3.48379	1.6231	1.51336	0.426497	2.83453	5.19317	2.90402	-0.336942	1.80247	1.67547	3.04899	1.79183	2.02331	2.69871	3.18943	2.5138	1.5764	0.895388	-1.1191	2.94116	1.32662	1.65234	2.73498
824.54	0.710364	1.69321	3.50072	1.37089	1.64449	0.322398	3.68568	5.07497	2.52232	-0.971001	1.81737	1.53796	2.98072	1.56851	2.1755	2.89623	2.79982	2.84737	1.65918	0.475845	-0.608676	3.38632	1.4719	1.40929	3.05813
826.56	0.668853	1.75755	4.0506	1.11868	1.59799	0.323186	4.1032	4.95678	2.39709	-1.25639	1.77903	1.33954	2.97835	1.55084	2.17092	3.25627	2.74536	3.18093	1.95969	0.197061	-0.0982549	3.81803	1.60591	1.31427	3.19018
828.58	0.787961	1.72167	4.60047	0.908566	1.55149	0.323974	4.3768	4.91148	2.36803	-1.03153	1.79393	1.2817	2.7624	1.1106	1.97152	3.61071	2.35575	3.37044	2.26019	0.227465	0.819119	4.24974	1.73993	1.62752	2.96628
830.59	0.887793	1.67691	5.20955	1.003	2.01728	0.550193	4.38425	4.84483	2.21373	-0.806671	1.84945	1.22386	2.62659	0.816717	1.85651	3.97075	2.11276	3.57076	2.52455	0.38442	2.237	4.68144	1.766	1.7824	2.48023
832.61	1.10481	1.59179	5.56167	1.10934	2.48307	0.776411	4.40502	4.52255	2.21242	-0.58181	2.09659	1.30913	2.62422	0.522836	2.03311	4.16266	1.86978	3.91515	2.72983	0.823472	3.15438	4.6793	1.79208	2.09565	1.86856
834.62	1.32183	1.50666	5.74468	0.968316	2.79462	1.00342	4.13799	4.35723	2.48356	-0.196339	2.19403	1.51757	2.47638	0.332475	2.20972	4.03339	1.51734	4.26782	2.9351	1.25921	4.57226	4.56419	1.81816	2.25053	1.7638
836.64	1.57316	1.33552	5.93032	0.827293	2.66812	1.30407	3.88429	4.19191	2.79059	0.470635	2.29148	1.86626	2.47401	0.142114	2.45787	3.75796	1.16489	4.32657	3.1314	1.83571	5.49477	4.15349	1.67458	2.39856	2.00856
838.66	1.54822	1.29964	6.06011	0.898995	2.54163	1.60472	3.44279	4.0719	3.04574	1.13761	2.3059	2.15405	2.84179	-0.0305806	2.38549	4.05067	1.40078	4.29939	3.16717	2.41221	5.30611	3.72933	1.65694	2.70497	1.90379
840.67	1.80675	1.35881	5.52871	1.00534	2.83946	1.83094	3.18909	3.95188	3.04443	1.49732	2.36235	2.50298	3.21193	0.129995	2.48198	3.742	1.29809	4.2722	2.98522	2.79894	5.11746	3.31864	1.65056	2.41201	1.74634
842.69	1.98926	1.45386	4.9973	1.06513	3.13729	2.03602	2.83117	3.83186	3.07218	2.0265	2.20964	2.791	3.58208	0.695768	2.67898	3.42563	1.43129	4.24502	2.76554	2.87649	4.92662	2.33619	1.51823	1.79367	1.94485
844.7	2.28681	1.5578	4.4659	1.03048	2.96214	2.01488	2.8445	3.7332	3.16455	2.59213	2.04345	3.07878	3.87212	1.35968	2.69108	3.10926	1.7908	4.16527	2.582	2.82749	4.23526	1.35375	1.37559	1.22717	2.4055
846.72	2.46718	1.66173	3.90274	1.13698	2.54029	2.06021	2.96254	3.70642	2.94277	3.15777	2.04438	3.23081	4.16216	1.92545	2.74829	2.95542	2.1503	3.9101	2.39847	2.77518	4.21119	0.373454	1.24964	0.502307	2.79497
848.74	2.6123	1.59204	3.50869	1.47894	2.25788	2.10555	3.14491	3.74239	2.66911	3.56279	2.00338	3.1744	4.55603	2.54514	2.8055	2.80157	2.50981	3.64664	2.38498	2.8782	3.68662	0.0250325	1.28935	0.0423311	2.67754
850.75	2.75741	1.60838	3.00418	1.74412	2.36582	2.09	3.31395	3.75743	2.27536	3.78501	1.96238	2.8202	4.88885	3.06669	2.91811	2.79388	2.86931	3.5393	2.24696	2.98122	3.16204	-0.0278068	1.7797	-0.0990451	2.5601
852.77	3.05496	1.5298	2.55552	1.88526	2.47375	2.07446	3.61169	3.98461	1.93881	4.00724	2.00448	2.466	4.85154	3.58824	2.97532	2.34732	2.76663	3.32213	2.37928	3.01865	3.32882	-0.0806462	1.97516	-0.398794	2.30608
854.78	3.20008	1.35618	2.40232	2.08662	2.335	2.2432	3.73766	4.21179	1.44597	4.17426	2.05298	2.04057	4.81422	3.77652	2.93986	2.41543	2.71296	3.22974	2.48466	3.10507	3.49559	-0.133486	2.01486	-0.247214	2.0983
856.8	3.27987	1.18256	2.10814	2.32262	2.17509	2.52102	4.11175	4.21239	1.10942	4.16945	2.37156	1.68613	4.73411	3.737	2.80389	2.55758	2.84116	3.13735	2.62776	3.1915	3.49907	0.651763	2.18051	0.0713854	1.89053
858.82	3.08357	1.00894	1.9065	2.55862	2.01517	2.79885	4.11099	4.21299	0.708243	4.00242	2.58719	1.33193	4.36649	3.56649	2.849	2.69974	2.51384	3.10975	2.67327	3.15213	3.1799	1.43701	2.51861	0.496502	1.68276
860.83	2.77032	0.835313	1.91481	2.49888	2.12311	3.0102	3.792	4.10905	0.95456	3.79226	2.63569	1.40157	4.40928	3.44685	2.87949	3.02748	2.15491	3.25758	2.71879	3.07588	2.69395	2.22226	2.68426	1.02853	1.59699
862.85	2.41129	0.908799	1.92312	2.43915	2.1165	3.22155	3.42201	3.96083	0.839785	3.58211	2.68419	1.42189	3.96634	3.22907	2.90998	3.35522	1.79599	3.38236	2.58085	2.84761	2.19959	2.56289	2.84001	1.34617	1.51123
864.86	2.049	1.01321	2.09034	2.45618	2.24857	3.29599	3.05202	3.8569	1.2062	3.37196	2.73269	1.68501	3.40944	2.82435	2.77401	3.68295	1.46866	3.21507	2.56745	2.61934	1.70523	2.95154	2.67105	1.34443	1.50357
866.88	1.65146	1.15729	2.54262	2.32429	2.38063	3.17251	2.81847	3.54083	1.56729	3.16181	2.56445	1.70293	2.85255	2.41963	2.8045	3.94464	1.41499	3.1956	2.37503	2.25233	1.21087	3.37942	2.44894	1.33949	1.65877
868.9	1.28917	1.23077	2.97164	2.09755	2.37403	2.92562	2.62799	3.31424	2.08488	3.03367	2.33676	2.03704	2.21942	2.01491	2.91555	4.13052	1.53957	3.05135	2.18933	1.96719	0.405929	3.98328	2.56065	1.33455	1.7877
870.91	0.926876	1.37485	3.54164	1.94295	2.38859	2.59078	2.04377	3.22476	2.44619	2.94837	2.00612	2.05496	1.62908	1.96317	3.02661	4.25005	1.3261	2.9071	1.88383	1.68204	-0.235705	4.35707	2.67235	1.32961	1.83852
872.93	0.725634	1.51892	4.0191	1.78835	2.29434	2.3846	1.98002	3.25639	2.8075	2.98884	1.83148	2.31808	1.48259	1.94429	3.00883	4.36957	1.2945	2.70924	1.79571	1.5227	-0.554696	4.73086	2.45024	1.32467	1.96745
874.94	0.61237	1.663	4.62108	1.81564	2.17893	2.2178	2.11645	3.3775	2.80772	3.07242	1.70378	2.26876	0.777412	1.97267	2.96057	4.10279	1.45068	2.51138	1.63476	1.40023	-0.873688	5.10464	2.56194	1.21283	2.04878
876.96	0.529088	2.15814	5.13791	1.86504	2.07012	2.051	2.57481	3.52197	3.20959	3.156	1.57608	2.11629	0.515173	2.15784	3.02573	3.75571	1.78143	2.26594	1.48722	1.27259	-0.647145	5.36789	2.38248	1.20884	2.15316
878.98	0.515336	2.62236	5.6063	1.91443	1.82264	2.02111	2.51813	3.64308	3.25037	3.23958	1.62963	2.28197	0.678579	2.62808	3.23365	3.48893	2.08058	2.23536	1.33967	1.15012	-0.585561	5.61936	2.04911	1.33593	2.15638
880.99	0.501585	2.57727	5.26832	2.03598	1.6238	2.18914	2.02931	3.76419	3.56398	3.60698	1.85781	2.69286	0.596061	3.1726	3.33051	3.54996	2.37973	2.13416	1.24661	1.55622	-0.359018	5.74993	2.05685	1.46622	2.13334
883.01	0.487834	2.96371	4.76664	2.13542	1.56363	2.35717	1.8362	3.51057	3.87737	3.94102	2.13905	2.54038	0.919712	3.65035	3.42738	3.61098	2.53402	2.03297	1.28833	1.9566	0.1781	5.34022	1.88652	1.59651	2.13929
885.02	0.474082	2.91862	4.2847	2.18482	1.50346	2.54012	2.20611	3.63168	4.19076	4.22483	2.49086	3.113	1.24336	3.6807	3.52424	3.672	2.86477	1.93177	1.44985	2.28441	0.746736	4.48961	1.75109	1.7268	2.48489
887.04	1.02764	2.87353	3.80277	2.24233	1.5521	2.61087	2.18229	3.39252	4.60301	4.50865	2.71904	2.96052	1.49078	3.71104	3.69466	3.72996	3.19552	1.87429	1.63469	2.61222	1.28385	4.04364	1.86023	1.85708	2.75239
889.06	1.61017	2.64091	3.19632	2.31899	1.60074	2.49102	2.18942	3.29643	5.01525	4.79247	2.71045	2.80805	1.88648	3.87533	3.86507	3.98865	3.37008	1.89411	1.89236	2.93644	1.85249	3.59766	1.79129	1.70939	2.7551
891.07	2.24376	1.98373	2.65527	2.16227	1.41178	2.37117	1.84368	3.3715	5.23373	5.07629	2.70186	2.86952	2.28219	3.88284	3.88851	4.32764	3.37762	2.2277	2.15003	3.26942	1.88401	3.14314	1.90101	1.5617	2.72441
893.09	2.82938	1.32655	2.11422	2.06461	1.22283	2.11013	2.01298	3.27541	5.4522	5.36011	2.51202	2.55018	2.38255	3.89035	3.88026	4.58632	3.37329	2.25153	2.40521	3.59723	2.1832	2.45119	2.16464	1.28238	2.71676
895.1	3.39669	1.14545	2.05209	1.96695	0.985242	1.84909	2.50893	3.03625	5.29531	5.16006	2.32218	2.16704	2.76263	3.37667	3.73018	4.57959	3.38083	2.34598	2.66288	3.60081	2.31743	1.68094	2.45106	1.0044	2.70911
897.12	3.83038	0.596973	2.00972	2.04362	0.812641	1.62109	2.70918	3.22541	4.8157	4.77789	2.13235	2.22852	2.77898	2.82934	3.49918	4.57286	3.40864	2.44043	2.89041	3.52824	2.45166	1.43497	2.73749	0.726423	2.69875
899.14	4.24973	0.413377	1.9476	1.94596	0.950004	1.37817	2.7658	3.12932	4.65881	4.40548	1.87193	1.81011	2.79534	2.51636	3.26818	4.56613	3.40431	2.53488	3.13254	3.49749	2.41551	1.73753	2.84721	0.583973	2.31874
901.15	4.09171	0.232279	1.88547	1.84019	1.08737	1.1188	2.79675	3.44356	4.08034	3.83741	1.75967	1.9141	2.61257	2.53711	3.01188	4.62969	3.14593	3.03612	3.21696	3.46342	2.36075	1.49156	2.89044	0.740856	2.04682
903.17	3.94374	0.23872	1.80764	1.68798	1.22473	1.01065	2.713	3.73464	3.45221	3.22427	2.07944	2.01808	2.21818	2.34156	2.75559	4.69325	2.88756	3.0626	3.31598	3.49885	2.27448	1.38948	2.6687	1.17572	1.92836
905.18	3.79578	0.242662	1.76527	1.74705	1.59968	0.902504	2.6602	3.85457	2.97729	2.61113	2.39921	2.03512	1.82379	2.14602	2.34497	4.96986	2.62165	2.84595	3.41501	3.58268	2.08224	1.02945	2.40373	1.31124	1.98053
907.2	3.61945	0.246605	1.7229	1.67046	2.11366	0.975014	2.60741	4.14566	2.55203	1.93979	2.71898	2.11482	1.41304	2.03282	1.93436	5.03342	2.35294	2.86843	3.51652	3.66651	1.78728	0.967418	2.13877	1.58758	2.03271
909.22	3.47149	0.110862	1.70719	1.59387	2.41933	1.35917	2.44316	4.57982	2.23042	1.46849	3.03875	2.2838	0.968514	2.46147	1.66557	5.10065	2.07235	3.07436	3.61555	3.74113	1.5983	1.06537	1.73069	1.86256	2.08489
911.23	3.44708	-0.01844	1.74201	1.36507	2.86832	1.49259	2.27892	4.67285	2.23153	1.30385	3.35852	2.31524	0.620968	2.99052	1.47209	5.02871	2.01166	3.2803	3.48786	3.68273	1.40931	1.00335	1.3226	2.137	2.09274
913.25	3.43702	-0.151685	1.68788	1.13227	2.9191	1.53206	1.85197	4.49941	1.83414	1.1392	3.47464	2.33227	0.273423	3.39532	1.28576	4.89523	1.96284	3.48623	3.31977	3.65507	1.4067	0.797423	1.05631	2.26903	2.20869
915.26	3.14371	-0.43077	1.72271	0.899465	2.96987	1.66548	1.68773	4.02895	1.83525	1.25056	3.3325	2.25886	0.286604	3.4664	1.09942	4.69453	2.16807	3.1117	3.19208	3.63073	1.45419	0.881818	0.790027	1.95326	2.11314
917.28	2.84035	-0.566513	2.18321	0.666661	3.02065	2.00763	1.37021	3.43858	2.19058	1.45816	2.94816	2.18545	0.511407	3.64367	0.91309	4.42413	2.33953	3.13462	3.04978	3.42354	0.985251	0.675893	0.797073	1.65252	2.12569
919.3	2.53698	-0.492636	2.62801	0.495951	3.07767	2.35875	1.05269	2.97404	2.5459	1.66576	2.56383	2.19985	0.824284	3.7971	0.914621	3.94068	2.37073	3.05843	2.88168	3.0325	0.748863	0.919158	0.804119	1.78455	1.97796
921.31	2.24368	-0.418759	2.78749	0.401828	2.98942	2.66143	1.54372	2.77599	2.58567	1.98966	2.17949	2.21426	1.20956	3.68305	0.916152	3.67028	2.4166	2.98224	2.73938	2.75386	0.512475	1.117	0.811445	1.64369	1.91237
923.33	1.94032	-0.210319	2.96269	0.37072	3.11572	2.65247	2.11525	2.57794	2.62432	2.31357	2.11921	2.09768	1.52243	3.47409	0.908631	3.39989	2.46246	2.64845	2.66724	2.37203	0.170111	1.31483	0.925974	1.50282	1.76464
925.34	1.64702	0.124451	2.8379	0.339612	3.03372	2.86121	1.996	2.38075	2.98697	2.66023	2.05893	1.68429	1.77211	3.26512	0.915777	3.26866	2.20352	2.14275	2.7374	2.04178	-0.125847	1.46126	1.0405	1.36251	1.51132
927.36	1.3524	0.53039	2.80207	0.867862	3.03996	3.16389	2.80455	2.45003	3.55444	3.00689	2.20229	1.2853	2.02179	3.08	0.940459	3.19897	2.0295	1.63425	2.83336	1.71153	-0.469299	1.65909	1.15503	1.40525	1.38611
929.38	1.55666	1.07967	2.67728	1.40675	3.0462	3.18474	2.6853	2.96232	3.91709	3.2886	2.52635	1.3109	1.9363	2.89488	1.09018	3.04633	1.85547	1.14303	2.89939	1.44525	-0.501795	1.71051	1.26956	1.59646	1.3643
931.39	1.64841	1.63445	2.14253	1.94563	3.09342	2.89993	3.22003	3.47461	3.81011	3.51913	2.8504	0.972386	1.97653	2.63405	1.2399	2.8575	1.88305	0.795063	2.76653	1.29591	0.0614387	1.90835	1.37767	1.77264	1.34249
933.41	1.68287	1.98211	1.60777	2.42242	2.97404	2.5312	3.33781	3.5439	3.99016	3.67661	3.04213	0.571527	1.92868	2.36228	1.38962	2.58233	2.0509	0.546202	2.85835	1.27844	0.498097	1.97738	1.48383	1.82162	1.1813
935.42	1.71734	2.18093	1.35832	2.89921	2.93183	2.17143	2.64703	3.32929	4.4361	3.87514	3.20866	0.534796	1.68273	2.31042	1.43882	2.30715	2.21875	0.300142	2.92439	1.14857	1.13153	2.2691	1.58971	2.49737	0.937983
937.44	1.71602	2.27492	1.119	3.31548	2.88338	1.81166	1.96165	3.09786	4.59501	4.07366	3.03727	0.60357	1.60611	2.22376	1.49707	2.00475	2.33314	0.357815	2.92026	1.21177	1.56818	2.70945	1.46674	2.67977	0.776792
939.46	1.75048	2.24258	1.34328	3.72926	2.75591	1.45189	2.06661	3.06363	4.42992	4.11515	2.87975	1.22936	1.52948	2.17191	1.54627	1.70235	2.58591	0.587399	2.94267	1.37605	1.95843	3.20121	1.34376	2.69166	0.90491
941.47	1.84355	2.11048	1.56757	3.50222	2.44279	1.20157	1.4808	3.04621	4.13578	4.59717	2.72222	1.92067	1.48164	2.12005	1.51535	1.42718	2.70029	0.895177	2.96508	1.53519	2.50134	3.64156	1.38189	2.38148	0.765528
943.49	1.73104	1.97838	1.79185	3.23703	2.39433	1.02969	1.89684	2.69748	4.06116	4.62328	2.5899	2.16979	1.60735	2.08407	1.31272	1.46382	2.81467	1.51406	3.06827	1.86249	2.73329	3.93328	1.42003	2.0713	0.623654
945.5	1.767	1.61051	2.01614	2.99936	2.3049	1.06417	1.58485	2.34875	4.15163	4.55023	2.43238	2.78305	1.70386	2.09995	1.11008	1.6914	2.76121	1.98969	3.37037	2.27679	2.88595	4.22501	1.2951	1.75934	0.353945
947.52	1.86026	1.24264	2.08538	2.73417	2.37583	1.17361	2.00089	2.33133	3.95505	4.51936	2.40718	3.3963	1.80038	2.18537	0.954123	2.00532	2.66352	2.29747	3.4402	2.69859	3.03861	3.83799	1.40806	1.44115	0.223618
949.54	1.95351	1.03324	2.15462	2.46898	2.37682	1.28305	2.41694	2.44428	3.93024	4.35554	2.64011	3.64542	2.02261	2.20178	0.89869	2.23419	2.561	2.60244	3.51004	3.15105	2.99449	3.17686	1.29642	0.62962	0.0932911
951.55	2.08782	0.744176	2.10542	2.20129	2.35921	1.48337	2.82759	2.60441	4.19246	4.15924	2.88691	3.99519	2.1479	2.253	0.79658	2.57534	2.52876	2.67783	3.53495	3.49218	3.14715	2.2558	1.63965	0.311402	0.0908296
953.57	2.20666	0.455115	1.84207	1.96362	2.42201	1.65961	3.28278	2.77565	4.45468	3.94719	2.83125	4.09582	2.08203	2.26942	0.507462	3.03402	2.44307	2.75323	3.53333	3.81367	3.12738	1.44606	2.00979	0.163732	-0.0510143
955.58	2.36289	0.194652	1.47024	1.9361	2.68767	1.6563	3.73797	2.91896	4.61094	3.2946	2.67161	3.86204	1.98738	2.22176	0.273779	3.26289	2.41083	2.58529	3.57662	4.1403	2.84451	0.636307	2.21883	0.161926	-0.0534758
957.6	2.42444	0.117348	1.09842	1.93604	2.67145	1.76242	3.39616	3.07645	4.56285	3.0983	2.47364	3.96268	1.89273	1.95681	0.0867714	3.11832	2.3786	2.18931	3.54326	4.23479	2.56164	0.191999	2.42787	0.303528	-0.0534458
959.62	2.40824	0.157388	0.671968	1.77124	2.65523	1.63855	3.8644	3.20356	4.51477	3.00115	2.314	4.06331	1.70156	1.58003	-0.100236	2.88868	2.31084	1.85353	3.52314	4.06664	2.27878	0.227833	2.79801	0.446909	0.326204
961.63	2.43382	0.197428	0.400564	1.63395	2.65622	1.63523	3.47304	3.21917	4.42971	2.93487	2.14124	3.69681	1.49063	1.16849	-0.333919	2.97259	2.32282	1.89241	3.53638	3.89098	2.01876	0.956849	2.90531	0.590291	0.88891
963.65	2.4594	0.0730173	0.182768	1.49667	2.68517	1.51136	3.08168	2.98192	4.08268	2.88664	1.73555	3.3303	1.27969	0.791162	-0.456773	3.14156	2.33965	1.93128	3.54961	3.68465	1.75875	1.65381	3.23721	0.590202	1.45162
965.66	2.4797	0.2866	0.0732806	1.35938	2.73272	1.29661	2.67977	2.71431	3.73565	2.98832	1.29387	2.86315	0.986789	0.41383	-0.469227	3.22547	2.26548	1.76335	3.60777	3.50899	1.5289	2.46208	3.28079	0.59014	1.92081
967.68	2.29466	0.500182	-0.0362065	1.19458	2.77888	1.10593	2.13375	2.36399	3.47884	3.10576	1.18989	2.39601	0.885054	0.0272418	-0.294674	3.01038	2.19131	1.59542	3.65627	3.33333	1.63547	3.15904	3.19695	0.590051	2.35565
969.7	2.01494	0.884639	-0.0352626	1.09779	2.79202	0.994797	1.58773	2.02477	3.23777	3.2232	1.40242	2.27646	0.78332	-0.295259	-0.183844	3.17934	2.11714	1.72316	3.54966	3.21538	1.85247	3.44506	3.06863	0.878163	2.79049
971.71	1.97046	1.09637	-0.0343186	1.06156	2.83817	0.883664	1.81302	1.75715	3.09829	3.13539	1.62807	1.80931	0.795081	-0.211247	-0.00929034	3.50985	1.94456	1.9111	3.11135	3.09744	2.06948	4.01762	2.846	0.587709	3.22533
973.73	1.96818	1.27767	0.746738	1.16256	2.88433	1.02995	1.25396	1.56967	2.87069	3.04759	1.8406	1.21643	0.693346	-0.015387	0.41892	3.84036	1.86251	2.02179	2.6598	3.15515	2.28649	3.9248	2.49188	0.446206	3.40839
975.74	1.9237	1.57058	1.5278	1.33405	2.89747	1.05567	1.3554	1.5754	2.1863	3.14928	2.06624	0.958907	0.54123	-0.0857991	0.894938	3.79641	1.68993	1.84415	2.20825	3.17308	2.54142	3.4818	2.29617	0.303604	3.5263
977.76	1.87963	2.0949	2.25524	1.53992	2.62144	1.43588	1.45683	1.72103	2.06893	3.26671	2.2409	0.701381	0.572765	-0.156211	1.29314	3.81337	1.51735	1.66651	1.74862	2.94243	2.73558	3.07087	2.19476	0.304472	3.31363
979.78	1.83515	2.38781	3.16841	1.7114	2.60563	1.81609	1.74223	1.86667	1.61719	3.38172	2.45155	0.443856	0.799772	0.0882649	1.67442	3.76942	1.41894	1.77721	1.28899	2.96036	2.63361	2.97804	1.95546	0.30644	2.98849
981.79	1.9757	2.88804	4.08158	1.7519	2.66506	2.19631	1.85422	2.12792	1.07523	3.49672	2.40895	0.523738	1.02678	0.382196	2.05569	3.96785	1.32053	1.8879	0.847097	2.90468	2.1085	2.71807	1.81667	0.308408	2.77581
983.81	2.11667	3.2174	4.62971	1.79904	2.80122	2.48364	1.91821	2.34516	0.738611	3.33524	2.15382	0.52493	0.957912	0.635929	2.54965	4.08537	1.22212	1.78933	0.507312	2.75225	1.5834	3.03619	1.58782	0.0222015	2.62744
985.82	2.38981	3.53633	5.17785	1.78568	2.90692	2.77097	1.69681	2.49079	0.363429	3.36324	1.8987	0.604812	0.774262	0.369656	2.97989	4.02446	1.27712	1.69076	0.763097	2.63887	1.24315	2.6838	1.59959	0.324622	2.74536
987.84	2.34081	3.56288	5.00049	1.77231	3.02727	2.92144	1.80879	2.63068	0.127212	3.39125	1.52637	0.81043	0.705395	0.418272	3.06071	3.96355	1.36295	1.83792	1.01888	2.52548	0.902906	2.51665	1.79422	0.735427	2.59699
989.86	2.29222	3.30557	4.82314	1.51269	3.16343	2.95757	1.7608	2.66719	0.399696	3.22977	1.27124	1.14784	0.762759	0.903919	3.09372	3.81122	1.53533	2.10405	1.0108	2.45187	0.501889	2.80569	1.85736	1.14733	2.33071
991.87	2.24321	2.97168	4.69205	1.21869	3.5598	2.75976	1.58568	2.70371	0.195386	3.25527	1.12238	1.48524	0.636473	1.38957	3.07803	3.59797	1.70771	2.33273	0.875637	2.62685	0.21258	3.09473	1.82619	1.55924	2.39502
993.89	2.20338	2.71438	4.06765	0.959064	3.68132	2.64328	1.23716	2.69186	0.431262	2.94756	1.0003	1.6252	0.396674	1.56033	3.01553	3.44563	1.88009	2.51733	1.1395	2.51419	0.189229	3.06565	1.88933	1.87395	2.53744
995.9	2.16356	2.24975	3.44326	1.0062	3.72761	2.52681	1.06204	2.56689	0.667137	2.85806	1.11695	1.42602	0.156876	1.52568	3.21853	3.00311	2.02092	2.71622	1.08476	2.47514	0.425027	3.20372	1.9011	2.18866	2.57287
997.92	2.10761	1.78511	3.18194	0.830425	3.71297	2.49379	1.11283	2.48594	0.787889	3.1062	1.2336	1.22684	0.341376	1.69644	3.12357	2.46002	2.22134	2.99664	1.46737	2.51443	0.703366	2.97904	2.13461	2.50336	2.544
999.94	1.69834	1.57022	2.92061	0.654652	3.68631	2.46077	1.16363	2.40498	1.06037	3.35433	1.46202	1.02939	0.527163	2.18209	3.02862	2.30768	2.39976	3.31905	1.58611	2.53852	0.754303	2.99257	2.5074	2.6646	2.24885
1001.95	1.66411	1.78083	2.63939	0.709527	3.64501	2.10567	1.3252	2.28001	1.282	3.54132	1.80764	1.02132	0.599434	2.35285	3.02942	2.27272	2.49234	3.41278	1.70486	2.56262	0.805239	2.42954	2.82883	1.94275	2.21998
1003.97	1.57657	2.16369	2.28809	0.940177	3.71534	1.86493	1.53477	2.16254	1.38782	3.78946	2.10008	1.0914	0.727858	2.34254	3.03022	2.39009	2.49527	3.46907	2.08747	2.58671	0.811814	1.59403	2.85034	1.84665	2.1911
1005.98	1.48903	2.54655	1.81931	1.23153	3.92111	1.62419	1.97761	1.96561	1.49364	3.56227	2.33724	1.16148	0.744053	2.17734	3.04671	2.50746	2.4982	3.66877	2.60524	2.76946	0.622802	0.758524	2.87186	1.75056	2.16223
1008	1.38077	2.92941	1.65811	1.58593	4.14152	1.30211	2.43137	1.81703	1.62563	3.49881	2.53346	1.42901	0.760247	2.09275	2.93421	2.62483	2.50201	3.83103	2.72399	2.99127	0.416384	-0.0769818	3.1194	1.60698	2.14497
1010.02	1.27252	3.31227	1.4969	1.70151	4.22649	0.980037	2.88514	2.00764	1.87799	3.21714	2.6951	1.82389	0.776442	2.24765	2.55621	2.97148	2.53736	3.979	3.16887	3.21307	0.209965	-0.921111	3.41831	1.4634	2.15659
1012.03	1.21795	3.28922	1.5721	1.99286	4.4469	0.657962	3.17504	2.19825	2.13035	2.87431	2.86869	2.28926	0.664214	2.21116	2.40615	3.31813	2.51224	4.12697	3.18448	3.39559	-0.0389948	-1.42661	3.57361	1.14984	2.07893
1014.05	1.27125	3.01643	1.6473	2.28422	4.74402	0.396222	3.45089	2.38885	2.33047	2.55402	2.91856	2.7529	0.82052	2.17467	2.27715	3.51601	2.41486	3.64506	2.99967	3.29087	0.247399	-2.00326	3.44332	0.836283	2.00127
1016.06	1.27261	2.57712	1.7424	2.40797	5.05339	0.573164	3.56312	2.30162	2.48195	2.48932	2.98037	3.13779	1.08905	2.13818	2.29273	3.38959	2.31747	3.16315	2.77273	3.14982	0.466822	-2.14629	3.31303	1.31846	1.92361
1018.08	1.43424	2.13781	2.01799	2.6648	5.25114	0.900753	3.7719	2.17674	2.82161	2.36346	2.96622	3.44453	0.967027	2.11199	1.93858	3.26317	2.12529	2.68124	2.58792	3.0451	0.797578	-2.01198	3.48325	1.17489	1.77583
1020.1	1.77106	1.6985	2.36479	2.72784	4.83794	1.22834	3.77798	2.13134	3.34704	2.52595	2.95207	3.64064	1.23556	2.37434	1.60387	3.10206	1.93311	2.09336	2.40311	2.78171	1.40471	-1.82972	3.65286	1.14865	1.62805
1022.11	2.15384	1.67183	2.6012	2.86092	4.42475	1.55593	3.77313	2.08593	3.55471	2.74292	2.94396	3.83675	1.22576	2.55607	1.39816	2.94095	1.71721	1.65466	2.2183	2.51833	2.02925	-1.6954	3.56893	1.52877	1.46865
1024.13	2.50261	1.64517	2.70059	3.05705	4.08276	1.88352	3.86482	1.77045	3.57712	2.76546	2.871	3.87154	1.21596	2.66351	1.19246	2.77984	1.50132	1.33	1.97575	2.21862	2.65379	-1.50452	3.24277	1.90187	1.37938
1026.14	2.81339	2.02441	2.56357	3.25317	3.60532	2.21111	3.84593	1.61276	3.59953	2.52975	2.78611	3.46831	1.20616	2.80486	1.00875	2.61872	1.2863	1.04507	1.7332	1.95524	3.26324	-1.24214	2.97302	2.44495	1.30926
1028.16	2.93383	2.24909	2.42656	3.00881	3.07784	3.00761	3.84108	1.45508	3.28487	2.27149	2.71315	3.43261	0.92783	2.96431	0.803985	2.3771	1.11055	1.34803	1.69106	1.85025	3.30146	-0.744517	2.70327	2.98804	1.23914
1030.18	3.07593	2.50718	2.29463	2.7014	2.52348	3.05829	3.49231	1.57524	2.97628	1.8188	2.62429	3.25098	0.647376	3.10566	0.454641	2.34241	1.32388	2.07508	1.71758	1.78159	3.41364	0.0530403	2.43353	3.14506	1.30831
1032.19	3.08805	2.70939	2.05229	2.26091	1.93595	2.85115	2.94258	1.73303	2.58038	1.36611	2.52832	2.73713	0.649668	3.247	0.526729	2.32192	1.69012	2.80213	1.57632	1.59195	3.45186	0.91967	2.16317	3.2624	1.44761
1034.21	2.77698	2.88182	2.17697	2.4227	1.82392	2.64401	2.28947	1.82286	1.99872	1.00813	2.4015	2.66613	0.373626	3.1818	0.579374	2.49102	1.74027	3.52918	1.56071	1.40231	3.35835	1.73835	1.9212	3.30208	2.07253
1036.22	2.4319	2.39992	2.41206	2.39586	1.71188	2.43688	1.63636	1.91268	1.60282	0.650139	1.9135	2.63043	0.464879	3.02088	0.728375	2.8707	1.81325	3.61036	1.37423	1.21267	2.87133	2.60498	1.71237	3.06733	2.56848
1038.24	2.26884	2.12175	2.78416	2.36901	1.79378	2.22974	0.886709	2.00251	1.44663	0.816404	1.49034	2.62291	0.677117	2.83619	0.877376	3.25037	1.88624	3.27152	1.40075	1.25766	2.64129	3.21165	2.12738	2.8396	2.99431
1040.26	2.12878	1.77516	3.0799	2.34217	1.87568	2.0226	0.233598	1.93454	1.29043	1.24092	1.06718	2.98291	0.889356	2.61188	1.02544	3.63005	1.95922	2.89294	1.46543	0.95592	2.42634	3.50853	2.54239	2.62352	3.49026
1042.27	2.15178	1.58312	3.37563	2.75582	1.82788	1.24923	-0.419514	1.86657	1.89508	1.73695	0.968452	2.94762	1.10159	2.12049	1.07715	3.64424	2.03221	2.82034	1.53011	0.947818	2.2898	3.57025	2.9574	2.399	3.66872
1044.29	2.11435	1.39108	3.64656	3.04037	1.90612	1.10508	-0.731895	2.03139	2.5423	2.23298	0.873685	2.96819	1.31595	1.6472	1.22521	3.65844	1.71611	2.32365	1.56826	0.939717	2.14628	3.47498	3.37241	2.59324	3.68284
1046.3	2.09993	1.32335	3.77848	3.23651	2.03581	1.13273	-0.939856	2.1962	2.72791	2.77616	0.797976	3.3282	1.5259	1.17215	1.32157	4.05233	1.33511	2.18379	1.73207	1.01627	2.00975	3.13059	3.78742	2.82958	3.69696
1048.32	2.2335	1.28539	3.51872	2.90362	2.37078	1.28829	-0.372029	2.85509	2.90272	3.14009	0.632863	3.35598	1.81169	0.725426	1.41792	3.78576	1.42523	2.15846	1.77022	0.902847	1.87321	2.7862	4.068	3.02624	3.22546
1050.34	2.21107	1.48914	3.23113	2.6263	2.70612	1.44385	0.0525091	3.08788	2.97037	3.58857	0.957296	3.34126	2.07718	0.374421	1.45744	3.29528	1.51534	2.62982	2.08693	0.789428	2.19102	2.417	4.34296	3.34983	2.88293
1052.35	1.96352	1.4207	2.94353	2.34897	2.91139	1.4715	0.477047	3.10443	2.74138	3.62269	1.28173	3.15075	2.22169	0.0279526	1.67942	2.61757	1.53642	3.40716	2.12509	0.477705	2.25184	2.13153	4.16944	3.55814	2.43345
1054.37	1.69296	1.61245	2.7323	2.07165	2.89309	1.49915	0.988987	2.9843	2.51238	3.65681	1.54617	2.86629	2.3662	-0.286606	1.90139	2.12709	1.5575	4.18451	2.23278	0.575918	2.31266	2.06962	3.99592	3.7548	1.98398
1056.38	1.39427	1.85155	2.52107	1.79432	3.01501	1.71993	1.50093	2.94533	1.81098	3.53876	1.48617	2.88687	2.37862	-0.35219	2.21973	2.00209	1.57858	4.54439	2.34047	0.485481	2.69356	2.00771	3.74273	3.9599	1.96105
1058.4	1.11432	2.0433	2.32957	1.41541	3.23857	1.94072	2.02091	2.59242	1.34936	3.29834	1.42617	2.60961	2.39103	-0.417774	2.4417	1.69476	1.59965	4.66744	2.27421	0.453875	2.75438	1.94579	3.33277	3.91423	1.96317
1060.42	0.853068	2.16662	2.21848	1.12493	3.44422	2.10783	2.51547	2.2395	1.10957	3.01076	1.36617	2.24236	2.45734	-0.464539	2.56927	0.993534	1.72547	4.4234	2.20795	0.64123	2.8152	2.0576	2.9194	3.53276	1.96529
1062.43	0.651239	2.28994	2.13205	0.894254	3.44716	2.22804	2.43416	1.37958	0.873198	2.91575	1.7203	1.87512	2.44781	-0.00664362	2.69683	0.980192	1.65643	3.95279	2.1417	1.01855	2.64376	2.1694	2.77288	3.00518	1.96741
1064.45	0.605423	2.41326	2.49743	0.59687	3.44973	2.34825	2.49615	1.02667	1.02035	2.41612	1.95418	1.54373	2.36961	0.451252	2.78488	1.18936	1.62723	3.45115	1.96774	1.17692	2.34118	2.306	2.46616	2.36231	1.96953
1066.46	0.911645	2.60502	2.43883	0.299485	3.45267	2.59637	2.02616	0.971131	1.28935	2.32111	2.00054	1.24377	2.45307	0.928381	2.48837	1.61165	1.66706	2.94951	1.70433	1.55424	1.905	2.57089	2.22632	1.84086	2.11503
1068.48	0.942941	2.42404	2.28734	0.00209978	3.67918	2.66172	1.46877	1.13027	1.50111	1.92423	2.31953	1.18964	2.37487	1.3935	2.1198	1.8685	1.90345	2.4789	1.33323	1.83203	1.17242	2.21957	2.00421	1.31941	2.39664
1070.5	1.25508	2.19572	2.13586	-0.157717	3.89517	2.40085	0.911378	1.33403	1.49691	1.90987	2.63851	0.705319	2.42877	1.77749	1.82329	2.18302	1.94328	2.12073	0.994859	2.02146	0.119752	1.85118	1.86177	0.93795	2.5692
1072.51	1.58592	2.3957	1.98437	-0.0834586	3.34528	2.27787	0.301652	1.61893	1.25292	2.04083	2.99253	0.651192	2.48266	2.16147	1.50073	2.67988	1.98311	2.10173	1.22471	2.15205	-0.612831	1.4828	1.8761	0.464594	2.74175
1074.53	1.92027	2.21472	2.31886	-0.00920013	2.79501	2.00604	-0.126099	1.77808	1.29505	2.19874	3.39182	0.679848	2.2699	2.33873	1.27259	3.11906	2.18016	2.09299	1.45456	2.06368	-1.34541	0.977812	1.89384	0.324608	2.91431
1076.54	2.17299	1.89111	2.30591	0.0650583	2.2417	1.44772	-0.55385	2.01813	1.35492	2.24154	3.45196	0.554537	1.98517	2.05593	1.04444	3.43358	2.43727	2.19628	1.5418	1.98486	-1.54943	0.472822	1.7514	0.62723	3.09008
1078.56	2.27907	1.5675	1.81629	0.206029	1.68839	0.889397	-0.849965	2.17727	1.12805	2.61151	3.51211	0.185759	1.70044	1.96278	0.816296	3.48127	2.65455	2.33061	1.37738	2.16479	-1.68313	-0.0151129	1.76914	0.633367	3.26585
1080.58	2.11023	1.24389	1.80333	0.404565	1.13509	0.331076	-0.516999	2.1567	0.911546	2.6614	3.75977	0.183684	1.25404	1.89523	0.879868	3.48695	3.05597	2.46494	1.66178	2.12576	-1.68322	-0.520103	1.78688	0.788039	3.40518
1082.59	2.21631	1.19095	1.88327	0.6031	0.449353	-0.0444752	-0.184032	2.05813	0.752281	3.02973	3.51816	0.0297163	1.04128	1.83969	1.13739	3.45953	3.26083	2.79186	1.80598	2.08673	-1.19096	-0.458943	2.06735	1.08452	3.12978
1084.61	2.06967	1.138	1.9632	0.664068	-0.23638	-0.235403	0.445109	1.80569	0.813078	3.09617	3.09115	0.253191	1.00119	2.05204	1.20096	3.29402	3.66224	3.11782	1.91744	2.19489	-0.698709	-0.28052	2.29419	1.09921	2.85438
1086.62	1.91772	0.704093	1.99044	0.71886	-0.369274	-0.564232	1.12659	1.44246	0.873876	3.13969	2.6291	0.323729	0.961105	2.26439	1.41246	3.12851	3.87952	3.34144	1.49339	2.30304	-0.206455	-0.102097	2.57466	1.25388	2.90247
1088.64	1.74356	0.651147	1.54936	0.765223	-0.502169	-0.607216	1.6515	1.31577	0.934816	3.15625	2.12179	0.457853	1.13379	2.75158	1.6121	2.97617	3.89975	3.28811	1.21059	2.35238	0.270538	-0.0238808	3.31328	1.4057	2.95056
1090.66	1.59161	0.777706	1.45572	0.820015	-0.0194294	-0.442886	2.14889	1.53486	0.985391	3.1799	1.84515	0.816377	1.37843	3.15359	1.82361	2.7521	3.63387	3.51173	1.0704	2.21854	0.451222	0.35658	3.69918	1.26104	2.67361
1092.67	1.58629	0.904265	1.41477	0.87758	-0.161775	-0.278555	2.54217	1.75395	1.09734	3.0123	1.56851	1.38971	1.76162	3.45111	2.03511	2.58571	3.66879	3.73536	1.38134	2.04491	0.647168	0.417741	4.4378	1.41286	2.39666
1094.69	1.5039	1.03082	1.32112	0.874807	-0.304121	-0.0696711	2.83835	2.08402	1.14792	2.80215	1.4052	1.74824	2.10053	3.72304	2.14513	2.43543	3.21877	3.95898	1.24115	1.87128	1.17479	0.752073	5.17642	1.41	2.26976
1096.7	1.3771	1.0677	1.49158	0.863606	-0.170561	0.139213	3.10699	2.41409	1.1985	2.57545	1.51852	2.26643	2.36747	3.99496	2.06365	2.29644	2.76875	3.79245	1.22685	1.83756	1.54312	1.05432	5.65106	1.2447	2.42148
1098.72	1.20742	1.04031	1.67474	0.860833	0.40565	0.333541	3.07946	2.77228	1.24497	2.34875	1.81726	2.42397	2.21042	3.80706	2.17368	2.23789	2.59034	3.60389	1.27384	1.74503	1.9491	1.21023	6.17933	1.24185	2.55888
1100.74	0.99513	1.01291	1.9106	0.953601	1.02081	0.555285	3.05193	3.24125	1.29144	2.12117	1.92287	2.58151	2.04827	3.74833	2.0922	2.17933	2.60201	3.41532	1.46207	1.6525	2.31744	1.34082	6.44648	1.38213	2.3728
1102.75	0.782658	1.04979	2.1874	1.0548	1.59703	0.629084	2.80245	3.40328	1.29148	1.70285	2.02849	2.65195	1.8448	3.51209	1.97849	2.10597	2.60774	3.50371	1.50905	1.66906	2.70103	1.57163	6.09375	1.52526	2.18671
1104.77	0.570187	0.966364	2.50827	0.925282	1.55807	0.76224	2.48051	3.06723	1.29152	1.28454	1.9487	2.67547	1.60249	3.36102	1.79218	1.96287	2.87936	2.94584	1.55603	1.85924	3.04797	1.50018	5.96916	1.6684	2.33676
1106.78	0.357715	1.04077	2.88856	0.792994	2.21836	0.971502	2.13104	2.68778	1.21985	1.05038	1.93849	2.73207	1.22163	3.12478	1.60588	1.81977	2.79566	2.38797	1.40354	2.3194	2.97462	1.73099	5.24554	1.81154	2.4725
1108.8	0.17118	1.16308	3.20943	0.929246	2.98268	1.13621	1.88157	2.26349	1.19919	0.723938	1.74538	2.80643	0.824762	2.88854	1.53626	1.54959	3.01277	2.00817	1.49591	2.50958	2.5696	1.70567	4.76822	1.79911	2.30489
1110.82	0.0290445	1.23749	3.1907	1.07393	3.60353	1.22481	1.70439	1.8392	1.17853	0.397497	1.62184	2.70337	0.42789	2.38412	1.9883	1.27221	3.15525	1.79489	1.7357	2.20681	2.12792	1.33665	4.02811	1.96289	1.87168
1112.83	0.29485	1.46417	3.15928	1.26736	3.74925	1.25223	1.52722	1.41491	1.13466	0.39662	1.55291	2.73644	0.342634	2.40444	2.05359	0.994838	3.02612	1.60366	2.00488	1.85385	1.02479	1.01376	3.288	1.95345	1.45278
1114.85	0.608576	1.75076	3.26276	1.36803	3.99667	1.38952	1.35005	1.02304	1.07771	0.427106	1.67709	2.64792	0.262901	2.2956	2.18851	0.717463	2.85603	1.23644	2.27406	1.5009	-0.0406879	0.583994	3.00169	1.80088	1.03388
1116.86	1.02941	1.94798	3.36624	1.55965	4.28305	1.64167	1.39482	1.06985	0.974037	0.648326	1.80127	2.29049	0.350703	2.27909	2.36752	0.633661	2.69189	1.04521	2.54324	1.09767	-0.782685	0.154222	2.87709	1.64831	0.599682
1118.88	1.63436	2.33788	3.26176	1.97354	4.42877	1.90027	1.53959	1.2913	0.870369	0.784663	1.92545	1.90954	0.539674	2.38201	2.60726	0.657788	2.51343	1.22327	2.88912	0.744626	-1.00775	-0.275549	2.94725	1.49275	0.151177
1120.9	2.23932	2.56996	3.09787	2.2965	4.40875	2.11467	1.60759	1.63434	0.726319	1.00588	1.9494	1.49551	0.728646	2.68738	2.847	0.681915	2.38946	1.40134	3.1583	0.121614	-0.827791	-0.631788	3.26371	1.33718	-0.283018
1122.91	2.89542	2.64487	3.03204	2.13527	4.28469	2.33421	1.49246	2.01953	0.643347	1.41151	2.04292	1.06277	1.28396	2.99274	2.78679	0.833116	2.29935	1.49116	3.34203	0.154703	-0.647834	-0.988026	3.33388	1.34017	-0.419492
1124.93	3.21708	2.76769	3.0417	2.2834	4.16062	2.62985	1.24778	2.39499	0.560376	1.82592	2.06686	0.648744	1.83927	3.56628	2.27454	1.01886	2.28387	1.43295	3.14046	0.540834	-0.508839	-1.08554	3.65034	1.1876	-0.163081
1126.94	3.13729	2.80249	3.00687	2.46073	4.06903	2.98668	0.852146	2.82207	0.500612	1.90599	1.87588	0.233767	2.25052	3.88815	2.07941	1.20461	2.23454	1.37474	2.84822	1.13118	0.294913	-1.14421	4.02377	1.19701	0.0997728
1128.96	3.0575	2.77739	2.83714	2.273	3.83679	3.16918	0.456512	3.16511	0.487009	1.95557	1.68489	0.00495321	2.66135	3.94192	1.83128	1.39036	2.24775	1.64055	2.80815	1.72152	1.09867	-0.897067	3.86473	1.20641	0.394599
1130.98	2.86916	2.77828	2.71189	1.99433	3.73738	3.07469	0.211827	3.26562	0.520077	2.21616	1.49391	0.335494	2.59845	3.98902	1.7266	1.69526	2.06731	1.58253	2.76808	2.15783	1.57894	-0.556304	3.75198	1.229	0.806418
1132.99	2.49669	2.6699	2.75054	1.72916	3.77863	2.90297	0.0519273	3.00339	0.553144	2.56164	1.30292	0.596363	2.47323	3.90869	1.62192	2.00758	2.09484	1.82137	2.33088	2.53424	2.21564	-0.309164	3.2687	1.25458	1.11654
1135.01	2.06187	2.56152	2.88242	1.66371	3.91147	2.68356	-0.0312136	2.63276	0.687746	2.61122	1.3003	0.857233	2.34801	3.47901	1.51724	2.31989	2.12237	2.06022	1.86561	2.91064	2.85235	-0.135557	3.08578	1.42571	1.39371
1137.02	1.61053	2.5624	2.72796	1.88785	4.12481	2.45899	0.602599	2.16022	1.10317	2.82223	1.29768	1.14156	1.91674	3.04933	1.60769	2.63221	2.11605	2.04928	1.4404	2.9009	2.81139	0.0380499	2.87525	1.59386	1.52646
1139.04	1.49362	2.56329	2.8212	1.80264	3.95057	2.25023	1.3212	1.78959	1.17669	2.84476	1.09884	1.40243	1.55971	2.64129	1.65173	2.88563	2.13133	2.18637	1.26736	3.05493	2.69737	0.250514	2.69233	1.61645	1.53193
1141.06	1.41312	2.56417	2.95892	1.55986	3.77634	2.04147	2.19075	1.36734	1.22501	2.87608	1.25654	1.66425	1.28644	2.23324	1.5234	3.05844	2.64895	2.46101	1.09433	3.08067	2.54239	0.313876	2.42482	1.79294	1.53095
1143.07	1.36902	2.66004	3.06591	1.68214	3.55374	1.86975	2.86621	0.996704	1.24026	2.80255	1.41425	1.86518	1.15287	2.09331	1.62045	3.23124	3.13904	2.45007	0.669119	3.10641	2.66588	0.203631	2.4711	1.96943	1.48531
1145.09	1.32418	2.59231	3.0722	1.8756	3.14132	1.86015	3.39072	0.626072	1.62186	2.51801	1.57195	1.79919	1.59795	2.03559	1.45257	3.15062	3.82278	2.72451	0.364781	3.31099	2.51089	-0.000238098	2.44347	1.80317	1.33797
1147.1	1.27934	2.52459	3.07849	2.05556	2.78589	1.84435	3.56063	0.817749	2.00421	2.23346	1.83655	1.80288	1.83971	1.98587	1.28469	2.92543	4.31287	2.7021	0.380867	3.5253	1.56668	-0.277616	2.77317	1.63472	1.29232
1149.12	1.29923	2.51786	2.89914	2.12675	2.34234	1.84616	3.90999	1.09547	2.34536	2.21009	1.64033	1.80656	2.08147	2.08305	1.06591	2.77257	4.80296	2.54214	0.544108	3.75806	0.622462	-0.609529	2.8025	1.31976	1.27962
1151.14	1.40949	2.53376	2.97228	2.12468	1.81829	1.84797	3.44608	1.47529	2.27184	1.97571	1.74723	1.58917	2.52656	2.10469	0.89803	2.66041	5.17309	2.67968	0.707349	4.0151	0.355915	-0.941442	3.07509	1.00481	1.26692
1153.15	1.5186	2.6962	2.79293	1.8874	1.68182	1.83398	2.98218	1.76293	2.54022	1.80704	2.07702	1.59285	2.91354	1.92491	0.776552	2.53909	5.41201	2.81723	0.87059	4.0841	0.634384	-1.14542	3.32005	0.835413	1.25422
1155.17	1.62771	2.7121	2.61836	1.95651	1.83255	1.81999	2.51828	2.05058	2.8338	1.75235	2.22136	1.70852	3.30052	1.90345	0.827454	2.49838	4.71621	3.00267	1.03383	4.18651	0.481857	-1.14896	3.60446	0.502711	1.24153
1157.18	1.70041	2.61039	2.47452	2.10034	2.03163	1.80601	2.05822	2.33822	3.04939	2.00705	2.3657	1.8205	3.5478	1.72368	0.432228	2.45768	4.0499	3.32565	1.18407	4.28892	-0.00653881	-1.24269	3.86601	0.170955	1.12172
1159.2	1.77548	2.69402	2.38212	2.09827	2.2877	1.79202	1.59816	2.62586	2.57555	2.17754	2.49927	1.76838	3.34447	1.46835	0.158481	2.41698	3.82033	3.25619	1.21343	4.3665	-0.216465	-1.33642	4.16715	0.307921	1.00191
1161.22	1.85055	2.75502	2.28971	2.11856	2.48678	1.92652	1.40791	2.69162	2.10096	2.43224	2.41882	1.71626	3.35605	1.21303	-0.115267	2.61019	3.20964	3.18673	1.2428	4.44409	-0.273863	-1.17283	4.41133	0.624375	0.882099
1163.23	1.92326	2.72804	2.2945	2.13885	2.77398	2.19538	1.03821	2.47715	1.62712	2.63678	2.64148	1.62845	3.63753	0.957699	-0.338112	2.86854	2.59896	3.25481	1.2298	4.36869	0.323515	-0.560279	4.64356	0.941774	0.765577
1165.25	1.87778	2.626	1.9772	2.2043	2.91769	2.32807	1.10325	2.09749	1.22605	2.84132	2.52287	1.7749	3.44578	0.936238	-0.61186	2.94872	2.10824	3.14651	1.38687	3.93938	0.266117	0.060587	4.65538	1.08188	0.774145
1167.26	1.83345	2.37742	1.66791	2.50495	3.0614	2.46076	1.16828	1.78347	0.755248	3.15985	2.37757	1.72277	3.23791	1.09455	-0.875247	3.20707	1.72713	2.76517	1.54395	3.53435	-0.290841	0.556392	4.60949	1.39928	0.799807
1169.28	1.78913	2.27538	1.35383	2.52731	2.91791	2.72458	0.736365	1.40382	0.284443	3.39628	2.16251	1.55867	3.1881	1.08138	-0.891237	3.46542	1.81225	2.19838	1.83251	3.05147	-0.416802	0.962006	4.55179	1.53939	0.808375
1171.3	1.7448	2.2484	1.03975	2.35654	2.93308	2.9884	0.991644	1.0898	0.213704	3.41534	1.92363	1.39456	3.00098	1.22653	-0.633481	3.72377	1.86787	1.7049	2.13408	2.5873	0.0207276	1.45781	4.42186	1.67855	0.953845
1173.31	1.70047	2.1988	0.730458	2.3789	2.94825	3.25222	1.24692	0.794839	0.46605	3.51861	1.71933	1.25128	3.0333	1.25935	-0.355009	3.7345	1.48676	1.53227	2.30416	2.12313	-0.0478348	1.95362	3.85522	1.6736	1.11654
1175.33	1.56455	2.27285	0.470899	2.37852	2.96342	3.38335	1.5022	0.499877	0.962806	3.38685	1.62217	1.37273	3.19137	1.29216	-0.0551396	3.62435	1.51232	1.35964	2.47424	1.98859	0.389695	2.40671	3.28858	1.35631	1.27923
1177.34	1.42862	2.37388	0.156822	2.37814	2.97859	3.33768	1.65164	0.410254	0.960223	3.40591	1.50118	1.52986	2.94222	1.43731	0.289256	3.23429	1.59212	1.30525	2.63878	2.00605	0.172449	2.77785	2.72412	0.890543	1.53209
1179.36	1.26796	2.52735	0.209778	2.33468	3.13725	3.42818	1.54581	0.494945	0.894967	3.27415	1.40904	1.59894	2.96298	1.42414	0.633652	3.12414	1.67192	1.17146	2.57016	2.35315	0.609978	2.50625	2.16445	0.60904	1.56641
1181.38	1.1073	2.63515	0.259512	2.29121	3.20736	3.3825	1.43997	0.561328	0.962119	3.29321	1.22049	1.58491	2.98373	1.41097	0.967687	2.87653	1.75172	1.42897	2.50155	2.72154	1.13733	2.16934	1.66247	0.150244	1.4166
1183.39	0.946636	2.74296	0.309246	2.35376	3.27747	3.18558	1.83108	0.913777	1.30555	3.12956	1.09094	1.50749	2.84641	1.60052	1.0098	2.62892	1.83152	1.68647	2.30144	3.10864	1.69059	1.73908	0.933142	0.0102542	1.54436
1185.41	0.785974	2.79833	0.35898	2.60086	3.16856	2.98356	1.72524	1.20059	1.3269	2.81826	0.985214	1.49346	2.99119	1.79008	1.26064	2.53396	1.98818	1.75242	2.11577	3.47703	1.71185	1.30883	0.498621	-0.129736	1.40204
1187.42	0.684807	2.63375	0.413808	2.66341	3.08001	2.73426	1.49303	1.46835	1.4574	2.495	0.80615	1.62272	3.13597	2.09196	1.49077	2.68662	2.14485	1.87067	2.06159	3.84542	2.23921	0.912914	0.261505	-0.26138	1.24249
1189.44	0.67524	2.36814	0.418903	2.72634	2.97111	2.45166	1.38719	1.63031	1.3435	2.17237	0.627086	1.48724	3.14344	2.39384	1.5748	2.67753	2.19909	1.98892	2.00741	3.71443	1.87323	0.469513	0.0243887	-0.257986	1.24025
1191.46	0.606179	2.08506	0.534114	2.77615	2.70845	2.19961	1.42882	1.81132	1.84725	1.69892	0.52136	1.35176	3.28822	2.33496	1.51892	2.8109	2.11712	1.90793	1.75222	3.29112	1.50725	-0.320682	0.293979	-0.105369	0.987256
1193.47	0.665674	1.80197	0.599591	2.36877	2.4458	1.76657	1.47045	1.68047	2.41368	1.37629	0.321898	1.26866	3.43301	2.18572	1.55841	2.67673	2.03514	2.04828	1.64557	3.14265	1.68741	-0.44213	0.066634	0.0402738	0.985024
1195.49	0.725169	1.56454	0.713195	2.31434	2.2717	1.6507	1.55091	1.5023	2.876	0.902845	0.218847	1.20527	3.0942	2.03647	1.59791	2.54256	2.05537	2.07039	1.53891	2.69805	1.30017	-0.50113	0.339776	0.3363	1.25346
1197.5	0.706949	1.44516	0.826798	1.97754	2.0976	1.55494	1.70118	1.10369	3.06204	0.580217	0.115796	1.235	2.64168	1.69767	1.68193	2.39561	2.07561	2.75431	1.43226	2.52829	0.829943	-0.225326	0.840263	0.340444	1.26142
1199.52	0.766444	1.20774	1.54494	1.57459	2.03522	1.34197	1.85145	0.705088	3.24808	0.418067	0.0127458	1.20135	2.04438	1.35887	1.34436	2.09601	2.01897	3.55647	1.31117	2.24068	0.442701	0.0814821	0.85111	0.344573	1.53811
1201.54	0.872417	1.30831	2.27046	1.23778	1.86112	1.29859	2.1281	0.306069	3.32496	0.320383	-0.133159	1.23401	1.44708	1.03925	1.00679	1.68179	1.96234	3.72453	1.25556	1.95308	0.27118	0.353954	1.3516	0.341471	1.81479
1203.55	0.97839	1.11555	2.99599	0.900976	1.73408	1.28432	2.27837	0.00678955	3.36873	0.585491	-0.18406	1.26406	0.849778	0.719627	1.42295	1.42932	1.98257	3.76056	1.22589	1.83523	0.525426	0.262879	1.75707	0.342206	1.97493
1205.57	1.14386	1.00218	3.65595	0.711713	1.82545	1.2959	2.3172	-0.29249	3.15668	0.887659	-0.284474	1.29411	0.756614	0.82471	1.98338	1.10876	2.08478	3.97581	1.40277	1.99223	0.741148	0.500634	1.49833	0.33837	2.29239
1207.58	1.02899	0.888819	4.30862	1.06467	1.85216	1.48847	2.24912	-0.0951766	2.9732	1.27604	-0.281837	1.32416	0.66345	1.02016	2.44844	0.913285	2.18699	4.08795	1.49785	1.86211	0.410724	0.508406	1.9038	0.338384	2.41176
1209.6	0.913087	0.775452	4.92046	1.11876	1.87887	1.50004	2.14222	0.364595	2.83116	1.66441	-0.124461	1.4176	1.05388	1.31771	2.60378	0.717807	2.49945	4.10188	1.58928	2.01911	0.626446	0.694536	1.80879	0.188014	2.46826
1211.62	0.8749	0.478036	5.5323	1.3923	1.82555	1.49586	1.91313	0.708274	2.66054	2.1051	0.120896	1.48392	1.55801	1.61527	2.98143	0.535112	2.8119	3.15642	1.6807	1.90126	0.899248	0.639197	1.71378	0.482218	2.52476
1213.63	0.758998	0.355273	5.27724	1.52674	1.68086	1.61398	1.62744	1.05195	2.48993	2.5458	0.366253	1.61264	1.95502	1.91283	3.65935	0.352416	2.86717	2.21095	1.77578	1.90255	1.0731	0.552855	1.88106	0.776437	2.40536
1215.65	0.537123	0.114459	4.78383	1.66117	1.70394	1.60797	1.45072	1.39605	2.2755	2.88167	0.703977	1.79432	2.27453	2.12816	4.24987	0.284332	2.92244	1.77765	1.80538	2.05943	1.03123	0.466514	1.78605	1.1922	2.28595
1217.66	0.476965	0.166972	4.29041	1.7956	1.62392	1.46272	1.27401	1.7462	2.16658	3.00494	0.946698	1.97861	2.56225	2.13793	3.98904	0.22265	2.9795	1.48007	2.01781	2.2163	0.950841	0.743718	1.60746	1.60412	2.12577
1219.68	0.569775	0.157575	3.80217	1.93471	1.37758	1.30171	1.1671	2.07974	2.19515	3.14346	1.11334	2.2725	2.2782	1.97024	3.67097	0.387776	3.29195	1.08427	2.23024	2.37317	0.908972	0.72643	1.91374	2.38005	1.80705
1221.7	0.883427	0.283092	3.35443	1.9888	1.29756	1.1407	1.30554	2.20949	1.81728	2.98581	1.27999	2.56162	1.82932	1.80256	3.36125	0.552902	3.34901	0.923699	2.2848	2.54232	0.815774	0.904787	1.73515	3.15212	1.85488
1223.71	1.19811	0.408609	2.89939	2.05051	1.29394	0.979695	1.44397	1.94651	1.43941	2.77628	1.29189	2.85075	1.23901	1.46497	3.35289	0.718028	3.09182	0.861349	2.34301	2.72117	0.71596	0.73127	1.55656	3.67123	1.86194
1225.73	1.5128	0.858361	2.39664	2.18707	1.37034	0.977868	1.74245	1.79962	1.20489	2.02127	1.20936	3.03243	0.563754	1.19517	3.12222	0.935157	2.83464	1.1213	2.40123	2.90002	0.616146	0.557753	1.76088	3.69214	1.86899
1227.74	1.83654	1.25151	2.15626	2.46273	1.50404	0.794047	2.09982	1.70008	0.855589	1.75942	1.12682	2.7383	-0.00437019	0.92656	2.80415	1.00593	2.83643	1.44387	2.39739	3.07758	0.558201	0.384236	1.96519	3.71306	2.03623
1229.76	2.16028	1.38642	2.11372	2.7384	1.56446	0.891479	2.34821	1.60054	0.550097	1.54988	1.04428	2.32489	-0.495005	0.721013	2.57348	1.22306	2.93744	2.14036	2.39355	2.87202	0.500255	0.210719	1.95655	3.59333	2.23358
1231.78	2.32231	1.57816	1.98055	2.93922	1.70129	1.13234	2.59661	1.501	0.172228	1.39223	0.84912	2.2318	-0.876747	0.745405	2.47307	1.33855	2.97817	2.83315	2.18093	2.66646	0.44231	0.0152185	2.43125	3.31363	2.43093
1233.79	2.38158	1.76989	1.75556	2.99506	1.93976	1.30997	3.2926	1.41808	-0.090867	1.1708	0.82424	2.02911	-1.183	0.770992	2.46279	1.29531	2.7635	3.52594	1.93898	2.63389	0.474307	-0.180282	2.28361	2.67376	2.78683
1235.81	2.48622	1.82671	1.49736	3.05091	2.06373	1.55083	3.89612	1.28612	0.0789736	1.1189	0.817779	1.83118	-1.33228	0.947259	2.36238	1.25208	2.80423	4.15091	1.60304	2.60132	0.651156	-0.375783	2.75831	1.89687	2.95119
1237.82	2.59087	1.88353	1.23917	2.89942	2.1113	1.73074	4.49965	1.32955	0.308489	1.15932	0.792899	1.68178	-1.30283	1.19131	2.27033	1.3772	2.84676	4.77588	1.26119	2.43468	0.987543	-0.255268	3.20567	1.37281	2.98131
1239.84	2.72099	1.68212	1.07154	2.36165	2.37016	1.76722	4.99549	1.32787	0.423229	1.69289	0.770083	2.028	-1.15003	1.48611	2.17828	1.28196	2.88928	5.37613	0.878907	2.03908	1.32393	-0.277251	2.99272	1.05274	2.95104
1241.86	2.81658	1.52296	0.95288	2.13531	2.36043	1.98569	4.88841	1.24057	0.652744	1.73331	0.751663	2.78764	-0.997222	1.77972	2.08623	1.50143	2.75349	5.32996	0.595453	1.75282	1.66032	-0.299235	3.05717	0.732809	2.92076
1243.87	2.93764	1.62203	1.00132	1.90897	2.34758	1.92474	4.70506	1.15326	1.11866	1.82642	0.733244	3.54727	-0.700943	1.71435	2.04189	1.4062	2.51848	4.74001	0.317918	1.69409	1.90516	-0.17872	3.33458	0.435808	2.86036
1245.89	3.05871	1.66539	1.14787	1.35943	2.33472	1.90186	4.52171	1.06595	1.58458	1.84288	0.827452	3.5958	-0.481762	1.57084	2.12366	1.48087	2.34197	4.05822	0.0403832	1.63536	2.15	-0.0362209	3.16526	0.304473	2.50708
1247.9	3.03201	1.70875	1.38625	1.2138	1.88803	1.94221	3.63898	0.962361	1.93572	1.89558	0.839293	3.56486	-0.339394	1.48108	2.18604	1.45631	2.16545	3.37642	0.0320815	1.40364	2.3049	0.232897	3.40501	0.167454	2.15379
1249.92	2.86119	1.75101	1.62462	0.670125	1.69074	1.88125	2.71029	0.9078	2.23179	2.07737	0.816478	3.50672	-0.120213	1.24064	2.3512	1.53098	2.0862	2.52722	0.29887	1.17192	2.36627	0.502015	3.23569	0.173138	1.66626
1251.94	2.33338	1.79326	1.863	0.272072	1.46111	1.78596	2.03338	0.808127	2.06125	2.13007	0.812082	3.40006	0.326333	1.13756	2.56362	1.4373	2.00695	1.66749	0.571578	1.14222	1.97365	0.593321	2.80869	0.178956	1.31166
1253.95	1.7801	1.81761	2.12466	0.559216	0.894662	1.69067	1.45825	1.20584	1.89049	2.18276	0.828319	2.87943	0.469807	0.915945	2.77605	1.82297	1.9277	0.64417	0.884708	1.36994	1.73219	0.862439	2.94411	0.182404	1.0097
1255.97	1.56395	1.65559	2.34219	0.207974	0.665035	1.59538	1.56878	1.64182	1.71912	2.2107	0.729909	2.3588	0.61328	0.92849	2.94121	1.72929	2.02497	0.204656	1.15742	1.48834	1.64064	1.13156	2.51711	0.185719	0.550952
1257.98	1.01066	1.48885	2.45325	0.156685	0.435408	1.50008	1.77486	1.62554	1.30977	1.9996	0.582621	1.78149	0.676619	1.30001	3.05866	1.80396	2.15235	0.362297	1.4242	1.8475	1.49073	1.31393	2.37512	0.191402	0.0922049
1260	0.45738	1.32101	2.55683	0.530454	0.238115	1.31808	1.98095	1.59694	0.900415	1.81327	0.484211	1.23971	0.831768	1.76721	3.13399	1.87305	2.11422	0.611784	1.63852	1.96589	0.998692	1.52565	1.95535	0.470621	0.0831359
1262.02	0.160682	1.03931	2.79284	0.506169	0.474656	1.18472	2.4821	1.54968	0.491061	1.60218	0.33424	0.777403	1.05587	2.13873	3.15501	2.04136	2.03581	0.861271	1.61295	2.05581	0.506657	1.61076	1.43125	0.755523	0.212168
1264.03	-0.0372801	0.87257	3.02885	0.879938	0.442322	1.12038	3.01531	1.53737	0.0817064	1.30241	0.240226	0.405391	1.11921	2.54447	3.23213	2.0262	1.86013	1.04737	1.48205	2.07357	0.319886	1.69587	1.34266	1.01127	0.206604
1266.05	0.121755	0.705831	3.27682	1.30278	0.647648	1.15133	3.29673	1.52506	0.146218	1.56445	0.146212	0.0333796	0.899336	2.81286	3.17681	1.82842	1.72473	1.244	1.35116	2.00142	0.471055	1.83226	1.54706	1.29049	0.202354
1268.06	0.280791	0.673565	3.45865	1.27578	0.978503	1.18229	3.40104	1.05728	0.375807	1.82648	0.0359597	-0.151499	0.962675	3.04702	2.86984	1.31965	1.87834	1.6676	1.19933	1.90078	0.761795	2.03303	1.45847	1.57208	0.20887
1270.08	0.128167	0.78541	3.84407	1.57573	1.18383	1.21324	3.49567	0.589514	0.605998	2.12713	-0.0037586	-0.336379	1.11782	2.75318	2.78786	1.01594	2.03195	2.02781	1.02864	1.80015	0.588119	2.22764	1.65489	1.85366	0.372174
1272.1	0.287202	0.931501	4.19689	1.65182	1.38756	1.2442	3.57101	0.579536	0.837776	2.63346	0.00540099	-0.464581	1.14887	2.78741	2.70588	0.712236	2.15545	1.90382	0.857949	1.4442	0.564355	2.3665	1.5663	2.13653	0.532468
1274.11	0.446238	1.04806	4.38588	1.70089	1.28662	1.46179	3.64634	0.812979	1.27194	3.1398	-0.0343174	-0.237524	1.03851	2.45165	2.63196	0.339437	2.44446	1.84044	0.737669	1.1448	1.15469	2.476	1.89748	2.14019	0.535972
1276.13	0.636684	1.57943	4.31017	2.25109	1.09966	1.63074	3.52054	1.08137	1.57807	3.61292	0.00678819	-0.0104678	0.955918	2.37373	2.31465	0.589477	2.77375	1.71645	0.52284	1.0581	1.74503	2.45511	2.01902	2.14384	0.401375
1278.14	0.82713	2.02345	4.36673	2.80129	1.19491	1.76874	3.18098	1.29865	2.01224	3.95542	0.00817539	0.214091	0.986962	2.14915	1.92023	0.923769	3.02575	1.65585	0.480986	1.07403	1.98798	2.56462	1.80938	2.3063	0.256344
1280.16	1.21632	2.46747	4.27904	3.14232	1.08484	1.9261	2.84142	1.46713	2.25144	3.80694	0.0568358	0.447789	1.14482	1.82109	1.61099	1.44068	3.23747	1.59525	0.441191	1.05948	2.19407	2.52775	1.59177	2.30995	0.248134
1282.18	1.41941	2.79493	4.19136	3.71952	0.974764	2.08346	2.57719	1.6876	2.30752	3.40285	0.105496	0.517531	1.21005	1.63074	1.5748	1.77875	3.16018	1.47127	0.465888	1.04494	1.87956	2.13065	1.50603	2.3136	0.236912
1284.19	1.60986	3.12238	3.89526	4.29672	0.864689	2.24082	2.15796	1.92423	2.38187	2.9043	0.506993	0.587274	1.18347	1.84666	1.36088	2.22275	3.06102	1.49522	0.745448	1.03039	2.10942	1.73971	1.43417	2.45259	0.371607
1286.21	1.81294	3.13031	3.5983	4.63775	0.75621	2.39818	1.73873	2.22396	2.45622	2.38639	0.90849	1.00918	1.21765	1.62208	1.14696	2.45238	2.91069	1.57977	0.789004	1.03007	2.3814	1.52467	1.34843	2.16578	0.509315
1288.22	2.00339	3.16777	3.29123	4.97878	0.924814	2.48286	0.948811	2.29259	2.30992	1.86849	1.21946	1.55397	1.30143	1.838	0.933046	2.68201	2.81153	1.48978	0.834619	1.24477	2.33927	1.13373	1.27657	1.87896	0.513255
1290.24	2.01603	2.90429	3.29037	4.81869	1.17944	2.56754	0.316757	2.42972	2.17075	1.38145	1.48933	2.09875	1.38216	1.72557	0.972783	2.28881	2.68876	1.57433	1.18685	1.24444	2.09481	1.04908	1.41435	1.94299	0.507355
1292.26	2.16212	2.39367	3.15723	4.65859	1.35685	2.48285	-0.133601	2.58301	1.90355	1.02503	1.5366	2.58292	1.44106	1.83245	1.03714	1.8956	2.64328	1.66719	1.27437	1.1429	1.89248	0.834035	1.78425	1.35205	0.653606
1294.27	1.97601	1.88304	3.34975	4.81884	1.3616	2.2809	-0.583958	2.7851	1.80629	0.735084	1.66844	2.81987	1.38364	2.04281	1.10149	1.51261	2.59781	1.93017	1.35983	1.14257	1.40731	0.764504	1.90815	1.06966	0.665756
1296.29	1.84642	1.37242	3.6039	4.46859	1.32534	2.07894	-0.663629	2.93839	1.6854	0.700735	1.76862	3.05681	1.40836	2.14969	1.14702	1.45418	2.52473	2.02303	1.46522	0.949972	1.43483	0.955522	1.66542	1.13369	0.677907
1298.3	1.72947	0.861794	3.79642	4.11834	1.28908	1.97489	-0.42688	3.07551	1.54623	0.774494	1.40985	3.29375	1.42503	2.08063	1.53547	1.39576	2.50112	1.90908	1.27111	0.889081	1.23249	1.20276	1.40881	0.989608	0.54414
1300.32	1.59503	0.648684	3.9898	3.92818	1.25282	1.94666	-0.173663	2.97975	1.40707	0.848253	1.19691	3.17852	1.4417	2.18691	1.63187	1.66494	2.52869	1.80133	1.3765	0.828518	0.98803	1.21788	1.29467	1.26768	0.546469
1302.34	1.47324	0.51237	4.35712	3.71787	1.18894	1.77729	0.75496	2.69579	1.28617	0.922012	1.07449	2.94043	1.46642	2.11784	1.72826	1.82089	2.47748	1.80753	1.48189	0.737148	0.572986	1.40889	1.16665	1.27211	0.69377
1304.35	1.33173	0.372109	4.43099	3.50756	1.14793	1.60793	1.68358	2.33098	1.32808	0.998118	0.983738	2.4758	1.83031	2.16122	2.00563	1.97684	2.44989	1.64625	1.37521	1.07702	0.781091	1.36768	1.54964	0.925696	0.890595
1306.37	1.05677	0.452473	4.35875	3.30187	0.912815	1.40534	2.61221	1.96617	1.36999	1.18837	1.13866	2.2367	1.82226	2.09771	2.25837	1.9801	2.53342	1.47666	1.4387	1.48764	0.989196	1.2412	1.48209	1.09891	1.20577
1308.38	0.91526	0.532836	3.94917	2.93131	0.850354	1.30067	3.54083	1.60136	1.56186	1.485	1.23522	2.23569	1.81643	2.0342	2.51112	1.97313	2.61694	1.13696	1.43001	1.57117	1.48013	1.0996	1.90211	0.957578	1.51823
1310.4	0.903344	0.617147	3.47796	2.83355	0.827484	1.19599	4.09877	1.14774	1.80861	1.78162	1.36345	2.23469	1.65926	1.95463	2.76128	1.76256	2.72806	1.02089	1.33031	1.95951	1.44683	0.957996	2.56486	0.469839	1.83069
1312.42	0.872283	0.69751	2.82565	2.8134	0.804615	0.947211	4.41995	0.694129	2.05535	2.05075	1.67804	2.23368	1.65343	1.93856	2.46923	1.60987	2.6768	1.02709	1.19306	2.21614	1.41352	0.760177	2.98603	0.0548639	2.15405
1314.43	0.846063	0.770359	2.41606	2.65749	0.783162	0.622613	4.58253	0.49358	2.3021	2.21556	1.80627	2.23268	1.85534	1.85958	2.66852	1.28606	2.75449	1.66598	0.992315	2.36024	1.38021	0.645731	3.27862	-0.360111	2.72489
1316.45	0.819842	0.702423	2.00648	2.52171	0.784578	0.420031	4.44038	0.392432	2.54884	2.35943	1.9345	2.06311	1.84145	1.84352	2.86782	1.13337	2.85978	2.30487	0.892617	2.35736	1.55961	1.04792	3.43863	-0.512935	3.17826
1318.46	0.835226	0.513718	1.72176	2.34293	0.763125	0.305671	4.29824	0.256459	2.74071	2.5033	1.80888	2.28863	1.46368	1.82745	2.63536	0.917034	2.61167	2.99729	0.79292	1.88389	1.1981	1.50791	3.03679	-0.665759	3.59195
1320.48	0.816081	0.325014	1.58315	2.15953	0.733903	0.393892	4.1561	0.120486	3.22424	2.55397	1.66018	2.12007	1.45785	1.81138	2.40289	0.853394	2.25243	3.68971	0.812453	1.48057	0.956683	2.05316	2.75591	-0.672512	3.88017
1322.5	0.796936	0.11119	1.82267	1.74494	1.19947	0.636093	3.48343	0.0314964	3.1462	2.44965	1.438	2.09862	1.56884	1.79532	2.55143	0.666136	1.8932	4.512	0.937389	1.26344	0.731508	2.59841	2.23344	-0.536982	4.16839
1324.51	0.777792	-0.274361	2.06702	1.40796	1.66646	0.878294	2.70138	0.120263	3.05519	2.32439	1.05188	2.07717	1.82312	1.82756	2.04617	0.536758	1.53397	5.24144	1.09935	0.933772	0.747747	3.14366	1.71097	-0.267885	4.45661
1326.53	0.805233	-0.488184	2.55409	0.993376	1.80869	1.1667	1.91933	0.209029	2.96418	2.19913	0.625215	2.05571	1.93411	1.56533	2.35237	0.349501	1.24958	5.97088	1.59202	0.674259	1.04568	3.60183	1.43008	-0.133309	4.73393
1328.54	0.832674	-0.702008	2.79361	0.950359	1.77947	1.4551	1.27942	0.20899	3.01122	2.45756	0.354899	2.03426	1.51736	1.30309	2.17229	0.27625	0.836228	5.79606	2.08468	0.728911	1.34361	4.1886	1.1492	0.00649092	4.62767
1330.56	1.05703	-1.07635	3.03796	0.907342	1.75025	1.53818	0.639509	0.297757	3.05826	2.86444	0.134052	2.19807	1.62836	1.04085	2.23324	0.145118	0.718309	5.62124	2.47631	0.972278	1.64155	4.10299	1.00089	0.287082	4.79146
1332.58	1.04994	-1.32597	3.27695	0.522144	1.72102	1.53303	-0.156136	0.433691	3.11827	3.27132	0.135386	2.17661	1.47862	0.906796	2.5726	0.143085	1.13099	5.44642	2.63827	1.42504	2.05958	3.98949	0.903406	0.567673	4.95525
1334.59	1.07738	-1.27697	3.51112	0.136946	1.89106	1.52789	-0.763553	0.52403	2.73515	3.52975	0.136719	2.34042	1.32888	0.772739	2.86602	0.274863	1.36647	5.13989	2.681	1.80765	1.94005	3.90241	0.906271	0.702193	5.11904
1336.61	1.10482	-1.13109	3.52281	-0.0124509	1.5663	1.36877	-0.840451	0.627442	2.59005	3.44042	0.088584	2.36344	1.06815	0.713471	2.77843	0.685152	1.59222	4.44356	2.66285	2.26041	1.80428	3.78891	0.909136	0.83576	4.82887
1338.62	1.13226	-0.817426	3.3148	-0.161848	1.30173	1.14396	-0.455469	0.749264	2.44494	3.37203	0.428448	2.38645	0.817979	0.621958	3.34464	1.09544	1.82771	3.71136	2.6352	2.57393	1.72772	3.2632	0.897646	0.869495	4.40559
1340.64	1.11182	-0.742269	3.07612	-0.573293	1.36193	0.984833	-0.422978	0.847086	2.29983	3.30364	0.768312	2.40947	0.557248	0.93176	3.05765	1.49517	2.26093	2.97916	2.35101	2.74669	1.1266	2.82458	0.886157	1.03775	3.9823
1342.66	1.12876	-0.668143	3.08781	-1.22054	1.59215	0.837875	-0.738358	0.944908	1.8975	2.95588	1.01123	2.38594	0.627079	1.25151	3.25107	1.83877	2.69415	2.51233	2.0937	2.71783	0.500696	2.02827	0.874667	1.20078	3.5176
1344.67	0.948789	-0.36848	2.81166	-1.86779	2.17207	0.991166	-1.05374	1.04273	1.61434	2.48061	0.811837	2.34572	0.37691	1.57127	3.08353	2.18238	2.83194	2.03529	1.95503	2.64723	-0.125213	1.38772	1.01247	1.19923	2.8891
1346.69	0.965731	-0.0688162	2.26419	-1.79087	2.75199	1.00333	-0.871545	1.29361	1.33118	2.09651	0.710473	2.28873	0.387471	1.76284	2.75819	2.46052	2.64501	1.55824	2.04603	2.37841	-0.483459	0.773598	1.15027	1.19767	2.2606
1348.7	1.06593	0.00293755	1.72154	-1.38831	3.16188	1.15662	-0.87758	1.59008	1.19949	1.88206	0.609108	2.19931	0.489887	1.83763	2.59065	2.20723	2.7828	1.39011	1.93857	1.99308	-0.42424	0.133047	1.26968	1.19611	1.80731
1350.72	1.08287	-0.0677857	1.15905	-0.985744	3.19276	1.16879	-0.567032	1.8265	1.08157	2.06247	0.646872	2.10356	0.592303	1.95441	2.31126	1.79904	2.93032	1.69638	2.05722	1.62876	-0.365022	-0.488885	1.38908	1.06961	1.82898
1352.74	1.05007	-0.0665889	0.811444	-0.583182	3.05637	1.41466	-0.925556	1.87195	0.963647	2.24288	0.460584	2.02355	0.70868	1.9789	2.14372	1.39086	3.00626	2.14831	2.17587	1.49919	-0.665959	-0.698616	1.52285	0.909362	2.12269
1354.75	1.08746	0.396865	0.496708	0.116677	3.02706	1.59484	-0.84841	1.94141	0.844929	2.37619	0.274297	1.92781	0.838411	1.89655	2.24194	1.05459	2.75886	2.52978	2.46802	1.61362	-0.732558	-0.890211	1.67214	0.744482	2.27747
1356.77	1.17072	0.86135	-0.0635722	0.781287	3.22451	1.76336	-0.18999	1.96885	0.846177	2.47927	-0.0205146	1.88576	0.95758	1.57637	2.12201	0.718315	2.51147	2.91124	2.73329	1.55464	-0.774369	-0.879883	1.8059	0.584239	2.47367
1358.78	1.17629	1.3248	-0.277846	1.48115	2.79564	1.53547	0.482021	2.03831	0.728254	2.57044	0.167171	1.83655	0.889394	1.41422	2.1036	0.382043	2.26407	3.30291	2.87991	1.40017	-0.816181	-0.887692	1.79038	0.45465	2.64888
1360.8	1.28614	1.48328	-0.153937	1.70879	2.30955	1.70398	0.867694	1.9127	0.609536	2.58234	0.256831	1.82797	1.04474	1.32192	2.24017	0.302948	2.1642	3.69459	3.02653	1.28365	-1.12565	-0.877364	1.77485	0.183671	2.82408
1362.82	1.20846	1.57104	-0.0968807	1.45563	1.88068	1.73136	1.68491	1.78709	0.430332	2.55211	0.34649	1.83513	1.10824	1.34641	2.22176	0.621481	1.9168	3.67227	3.37162	1.30466	-1.02602	-1.10226	1.99287	-0.0873083	2.984
1364.83	1.21404	1.80509	0.0385596	1.20247	2.10744	1.89988	2.39746	1.66147	0.47911	2.47479	0.565109	1.8423	1.17174	1.24096	2.35834	0.742634	1.7162	3.43549	3.38627	1.3152	-1.31088	-1.31934	1.98633	0.231465	3.12293
1366.85	1.26936	1.93179	0.174	0.949313	2.44127	1.86732	3.4843	1.54221	0.527888	2.34446	0.783729	1.83372	1.20946	1.22782	2.38307	0.863787	1.53066	3.12823	3.24	1.23023	-0.910315	-1.53643	2.13293	0.550238	2.96228
1368.86	1.27494	1.62682	0.367836	0.660906	2.58599	1.83476	4.48795	1.38026	0.57746	2.43043	1.00235	1.84088	1.02211	1.21468	2.33993	0.923583	1.57746	2.93671	2.85731	0.723457	-0.399878	-1.77165	2.11087	0.873648	2.94055
1370.88	1.05572	1.36199	0.596691	0.279497	2.50395	1.80171	5.2005	1.26032	0.519219	2.54663	1.31063	1.50182	1.05704	1.54362	2.28122	0.983378	1.51557	2.74519	2.56442	0.638488	0.34504	-1.82223	2.10433	0.727621	2.91883
1372.9	0.914179	1.09715	0.757166	-0.137161	2.69854	2.02393	5.89946	1.05542	0.460978	2.67475	1.43086	1.63376	1.31902	1.71453	2.24092	1.04317	1.69283	2.86646	2.26009	0.652344	1.08996	-1.3085	2.09779	0.586231	2.88753
1374.91	0.668368	1.17272	0.85079	-0.420566	2.95033	1.98735	5.90308	0.892523	0.403532	2.79095	1.55109	1.29471	1.4342	1.8156	2.15747	0.784959	1.87009	2.67494	1.95576	0.807938	1.83488	-1.18272	2.0861	0.57019	2.85623
1376.93	0.526825	1.58756	1.01664	-0.418344	3.05409	1.95077	5.40967	0.72963	0.451865	2.90716	1.66625	0.95565	1.43295	1.91667	2.18469	0.526744	1.8082	2.7202	1.65143	1.16446	1.9886	-0.821707	1.85639	0.554148	2.53135
1378.94	0.629812	2.01144	1.47678	-0.156497	2.84952	1.91418	4.70435	0.360812	0.390139	2.93893	1.46647	0.616594	1.4317	2.12785	1.89374	0.713535	1.69951	2.90386	1.47908	1.28851	2.5997	-0.228272	1.86832	0.0733063	2.20647
1380.96	0.771166	2.47074	1.93691	0.267669	2.64496	1.91065	3.94133	0.177927	0.328413	3.02372	1.25253	0.277537	1.39189	2.33902	1.60279	0.653237	1.63251	3.02275	1.49252	1.41255	2.8263	0.365164	1.72711	-0.407535	2.04224
1382.98	0.874153	2.97018	2.33644	0.529516	2.55413	1.97889	3.24378	0.0377295	0.277301	2.93929	1.03859	0.250612	1.57437	2.45323	1.42083	0.592939	1.49027	3.09638	1.625	1.98684	2.95157	0.9586	1.73903	-0.863131	1.8737
1384.99	1.15705	3.42948	2.49981	0.919615	2.46331	2.04712	3.03715	-0.102468	0.333207	2.85486	0.838811	0.564273	1.4079	2.49906	1.42491	0.532641	1.48515	3.17001	1.66769	2.33283	2.76948	1.36739	1.75096	-0.853927	1.70947
1387.01	1.60223	3.72313	2.66857	1.47203	2.81999	2.11536	2.83052	-0.199714	0.3785	2.78559	0.833737	0.414099	1.20174	2.71409	1.42898	0.410641	1.24088	2.60857	1.72182	2.6554	2.5874	1.23002	1.76288	-0.710417	1.5715
1389.02	2.04742	3.88205	2.79805	2.06169	3.24422	2.18713	3.26374	0.151056	0.423793	2.70116	0.963662	0.885958	0.918831	2.92911	1.43305	0.349476	1.10565	2.66646	1.73097	2.85724	2.47819	1.47533	1.80311	-0.548116	1.43353
1391.04	2.4926	3.652	2.78762	2.48364	3.75927	2.2589	3.76243	0.501827	0.488431	2.61673	1.09866	1.35782	0.765281	3.14414	1.36961	0.27865	1.20956	2.74009	1.711	2.83714	2.75229	1.80415	1.84333	-0.385815	1.42921
1393.06	2.48842	3.33735	2.41268	2.48275	4.34619	2.33067	3.78876	1.24052	0.55307	2.4769	1.49208	1.78135	0.60866	3.09301	1.60546	-0.0398017	1.30885	2.65959	1.69104	3.03898	3.21554	2.02166	1.86648	-0.223514	1.28015
1395.07	2.44587	3.0227	2.03774	2.28559	4.89295	2.40244	3.74244	1.87053	0.507946	2.33706	1.98754	2.09501	0.494917	2.838	1.8413	-0.177306	1.46104	2.33655	1.64621	3.24082	3.41676	2.23916	1.88962	-0.061213	1.13109
1397.09	2.44168	2.70297	1.6628	2.10599	5.408	2.4163	3.58824	2.31855	0.452208	2.19723	2.48301	2.09654	0.513106	2.67996	1.98704	-0.314811	1.65855	2.01352	1.55748	3.212	3.58469	2.51509	2.0134	0.0773331	0.987534
1399.1	2.39913	2.38832	1.48899	1.92638	5.86211	2.18678	3.00082	2.70745	0.396471	2.21239	2.96432	2.02666	0.657964	2.47608	1.97839	-0.386174	1.82762	1.69049	1.46876	3.13082	3.82548	2.79101	2.17879	0.215946	0.839661
1401.12	2.1943	2.28902	1.58316	1.58446	5.86872	2.20063	2.4134	3.09635	0.351347	2.06344	2.75435	1.77788	0.90347	2.10301	1.96974	-0.384771	1.9967	1.78057	1.39467	2.935	4.06628	3.00852	2.34418	0.386506	0.859889
1403.14	1.98946	2.5029	1.9698	1.19758	5.21587	2.21449	1.8684	3.03724	0.304637	2.08902	2.40939	1.37089	1.14898	1.72994	1.93776	-0.325389	2.05674	1.47328	1.36556	2.73919	3.97518	3.18335	2.48695	0.575557	0.880117
1405.15	1.77946	2.76647	2.49097	0.855654	4.51853	2.22834	1.3234	2.68665	0.193289	1.95523	2.11617	1.14281	1.28091	1.1304	1.90578	-0.256347	2.11678	1.15024	1.38695	2.54338	3.13408	3.27468	2.62972	0.743366	1.17369
1407.17	1.77429	2.94028	3.01214	0.884465	3.78103	1.99882	1.25076	2.15408	0.0808566	2.12064	1.66086	0.963065	1.41591	0.810715	1.71716	-0.245085	2.18146	0.933797	1.43053	2.34756	2.03096	3.2449	2.73035	0.911175	1.65674
1409.18	1.71068	3.11409	3.53331	0.947236	3.12818	1.84632	1.46564	1.57152	0.079271	2.31385	1.11766	1.17077	1.71946	0.70201	1.52854	-0.16768	2.1831	1.08693	1.45192	1.99573	0.833373	3.21512	2.67772	1.07898	2.09506
1411.2	1.70551	3.29298	3.93554	1.38103	2.70357	1.60294	1.72293	1.45049	0.0776854	2.47926	0.578594	1.37847	1.64231	0.804864	1.51989	-0.0324954	2.16785	1.17778	1.51015	1.67272	-0.330913	3.12691	2.52446	1.2453	2.53219
1413.22	1.70034	3.27128	4.33777	1.58856	2.3399	1.67996	1.98023	1.48061	0.0760997	2.48967	0.0403898	1.65605	1.71318	1.00711	1.56089	0.0365472	2.02712	1.33092	1.56837	1.4582	-1.4952	2.85622	2.32959	1.24635	2.99528
1415.23	1.69518	3.19989	4.43722	1.79609	1.97622	1.5136	2.28115	1.51072	0.0745141	2.64903	0.097143	2.11254	1.6834	0.898401	1.60189	0.0945261	1.74255	1.3932	1.44284	1.37842	-2.15153	2.56327	2.37397	1.08114	3.26863
1417.25	1.77529	2.91462	4.15375	2.01134	2.20447	1.34724	2.77113	1.5382	0.0747628	2.47173	0.153896	2.62975	1.65362	0.789696	1.66621	0.541649	1.45797	1.54634	1.48643	1.41493	-2.54884	2.38079	2.05334	0.892047	3.54197
1419.26	1.86056	2.62936	3.48129	2.1909	2.47719	0.940975	3.48839	1.85714	0.0750115	2.4538	0.158034	2.79363	1.72448	1.00915	1.61901	0.988773	1.07994	1.493	1.51433	1.33514	-2.39738	2.1983	2.09719	0.726839	3.41783
1421.28	2.03349	2.42868	3.19781	2.16294	2.68761	0.956464	4.20564	2.17609	0.0769829	2.2765	0.162173	2.95751	1.83975	1.4183	1.8157	1.49368	0.795364	1.34881	1.50806	1.32962	-2.24592	2.01582	2.18318	0.56163	3.22355
1423.3	2.26486	2.17246	3.04406	2.32666	2.85355	0.716554	4.48074	2.54765	0.349479	2.07139	0.164611	2.84096	1.73901	1.83922	2.0124	1.99858	0.526038	0.989407	1.52397	1.53453	-1.73797	1.86028	2.42243	0.396422	3.09941
1425.31	2.40477	1.77361	3.00926	2.07244	2.43099	0.653426	4.75584	2.63704	0.580888	1.99173	0.162911	2.72442	1.93142	2.02971	2.05339	2.38017	0.256712	0.845219	1.35486	1.68503	-1.23002	1.70475	2.66169	0.229106	2.97526
1427.33	2.57769	1.57025	2.74872	2.04448	2.00843	0.513284	4.43182	2.38532	0.812297	1.91207	0.160349	2.61072	1.97582	1.82045	1.97904	2.56409	0.279575	0.638745	1.34858	1.75929	-0.746251	1.7317	2.42455	0.226998	2.82515
1429.34	2.7973	1.30437	2.48077	1.99204	1.58507	0.373142	4.05745	2.13361	1.04371	1.8324	0.364087	2.49702	2.02022	1.92215	2.04049	2.74801	0.606998	0.503319	1.51142	1.83355	-0.770428	2.01419	1.94816	0.224891	2.8556
1431.36	2.85193	1.0385	2.34256	1.93961	1.16171	0.311616	3.37313	1.7675	1.27487	2.02584	0.578629	2.3226	2.17778	1.96954	2.17191	2.48481	1.12136	0.476587	1.50515	1.69865	-0.762821	2.216	2.07843	0.377565	2.73145
1433.38	2.90657	0.77262	2.63553	1.91514	0.739153	0.683527	2.46114	1.40138	1.50603	2.21927	0.794033	2.27164	2.55459	1.86648	2.46311	2.09706	1.72918	0.685092	1.49316	1.68004	-0.656894	2.41781	1.72801	0.375458	2.88604
1435.39	2.79392	0.517205	2.49732	1.86661	0.378098	0.877054	1.54916	1.03526	1.73655	2.41271	1.00944	2.18864	2.73862	1.29182	2.59452	1.70931	2.0566	0.893598	1.91732	1.57949	-0.550968	2.61962	1.4938	0.525493	3.09823
1437.41	2.61303	0.581682	1.98126	1.6264	-0.0759744	1.24896	0.864575	0.666511	1.66014	2.60614	1.22654	2.06707	2.96705	0.698305	2.72074	1.32156	2.38402	1.3359	2.34147	1.42454	-0.445041	2.55349	1.25959	1.17367	3.28503
1439.42	2.46516	0.839437	1.4652	1.57787	-0.0767709	1.52111	0.179991	0.349736	1.62482	2.52588	1.46961	1.86891	3.08022	0.101643	2.84696	1.30714	2.48381	1.5444	2.92846	1.14393	-0.339023	2.22693	0.909166	1.82394	3.60918
1441.44	2.28427	1.09719	1.17113	1.43772	-0.212004	1.64999	0.0947923	0.282038	1.39438	2.44562	1.67592	1.6679	3.19338	-0.172653	3.08995	1.49038	2.40989	1.75291	3.35262	0.80608	-0.207834	1.90036	1.03848	2.43888	4.02992
1443.46	2.0567	1.46691	0.919254	1.32204	-0.0275588	1.69589	0.0955529	0.203798	1.16475	2.61621	1.57007	1.50907	3.30654	-0.275716	3.19713	1.43487	2.03117	1.89036	3.77677	0.468232	-0.0776385	1.39894	1.16446	3.05382	4.19948
1445.47	1.92982	1.83663	0.671143	1.0869	0.451105	1.66316	0.278535	0.25314	1.23089	2.691	1.45343	1.35025	3.27963	-0.158987	3.23434	1.37935	1.46552	1.91913	4.04549	0.223254	0.0217669	0.888533	1.04825	3.36097	4.52363
1447.49	1.78195	2.20635	0.380828	0.851762	0.450223	1.43692	0.962112	0.302482	1.24351	2.77919	1.41887	1.27678	2.98656	0.00650243	3.18088	1.68714	1.04396	1.87353	4.31205	0.0355129	0.672478	0.342936	1.04003	3.82026	4.55585
1449.5	1.73469	2.57077	0.301887	0.64068	0.517199	1.16143	1.64569	0.341283	1.01387	2.86739	1.38432	1.36469	2.84186	0.343225	3.17569	1.99493	0.816319	1.82794	4.15446	-0.20179	1.32319	-0.202661	0.915607	4.1274	4.19069
1451.52	1.8339	2.67085	0.48556	0.429598	0.677192	1.01817	2.32915	0.340708	1.06181	2.95559	1.41029	1.49402	2.58313	0.664534	3.1794	2.37055	0.58868	1.67014	3.99903	-0.439092	1.9739	-0.507263	0.791182	3.64808	3.82554
1453.54	1.95108	2.72028	0.72433	0.33798	0.744168	0.960753	3.0126	0.290792	0.867497	3.21985	1.51544	1.70576	2.39527	1.00785	2.64768	2.48623	0.591849	1.5932	4.00351	-0.218173	2.21123	-0.581063	0.794529	2.83222	3.32304
1455.55	2.05029	2.57087	0.989249	0.218516	1.35727	1.0466	3.6958	0.240875	0.868296	3.50368	1.65736	1.94906	2.32144	1.28821	2.07355	2.60191	0.727039	1.51627	3.84808	0.134943	2.44757	-0.625236	1.0427	2.0517	2.72395
1457.57	2.16747	2.25615	1.25417	0.231335	1.65149	1.21543	4.29975	0.20121	0.866204	3.24676	1.92983	2.25469	2.24761	1.39734	2.03485	2.95634	1.03797	1.47067	3.69048	0.413097	2.68491	-0.669408	1.29422	1.43604	2.36063
1459.58	2.2457	1.94144	1.51533	0.363617	1.64944	1.38427	4.74473	0.151003	0.51959	2.98985	2.26688	2.45582	2.08666	1.34098	1.99615	3.31078	1.31724	1.33479	3.85039	0.691252	2.92125	-0.595625	1.286	1.13735	1.99731
1461.6	2.36567	1.74258	1.77649	0.363176	2.12614	1.5531	4.631	0.152587	0.226509	2.71953	2.54232	2.62255	2.1422	1.31376	1.99986	2.94453	1.48409	1.16993	4.01246	0.804562	2.50796	-0.486652	1.16613	0.849017	1.77135
1463.62	2.46466	1.327	1.86848	0.431243	2.64461	1.77117	4.46922	0.251409	0.224417	2.47348	2.81776	2.62838	2.09252	1.15312	2.00357	2.57829	1.67421	1.00508	4.06655	0.9902	1.97108	-0.372585	1.04626	0.560684	1.91053
1465.63	2.48542	1.22259	1.95972	0.49931	3.16308	1.64239	3.86958	0.389605	-0.227885	2.22743	3.0122	2.6342	2.26208	1.14132	1.92679	2.14421	1.86434	0.871569	4.11006	1.16075	1.41846	-0.0532689	0.926386	0.778916	2.09068
1467.65	2.48821	0.805278	1.82074	0.379404	3.70445	1.42776	3.55594	0.446649	-0.229977	1.98138	2.79216	2.77027	2.55464	1.34416	2.38544	1.66229	2.02102	0.738058	3.92814	1.05314	1.27913	0.295675	0.794951	1.33369	2.14207
1469.66	2.51548	0.800889	1.65937	0.447472	3.70241	1.37175	3.24229	0.49815	-0.0507778	1.62302	2.76375	2.69637	2.61018	1.63263	2.84409	1.23685	2.01257	0.604547	3.97166	0.854194	1.43556	0.614991	0.415345	1.88845	2.19346
1471.68	2.51828	1.0112	1.62307	0.314747	3.70036	1.31573	2.78882	0.555484	0.130513	1.6473	2.7046	2.4777	2.5605	1.9211	2.71133	0.811416	1.97246	0.439695	4.01733	0.730212	1.59198	0.0996928	0.0357388	2.27837	2.10567
1473.7	2.54321	1.23616	1.63683	0.250532	3.67305	1.23804	2.01799	0.612819	0.360543	1.67157	2.58088	2.4038	2.62485	2.17422	2.3458	0.469067	1.964	0.366097	3.90094	0.622603	1.46932	-0.524578	0.0412125	2.50696	2.12624
1475.71	2.54739	1.62084	1.70457	0.350754	3.64573	1.11674	1.67825	0.669944	0.590573	1.69584	2.25107	2.3299	2.51964	2.38886	1.98027	0.617689	1.92389	0.772065	3.78454	0.637695	0.877675	-1.13052	0.301727	2.64904	2.43288
1477.73	2.55156	2.22224	1.77231	0.412347	3.43862	1.03904	1.46205	0.640374	0.780653	1.6031	1.69793	2.30102	2.47121	2.74625	1.61311	0.75726	1.85103	1.17803	3.49538	0.643197	0.878613	-1.74155	0.427073	2.66762	2.73953
1479.74	2.30414	2.37452	1.82542	0.473941	3.30247	1.19765	1.74804	0.69484	1.17869	1.73517	1.57421	2.77953	2.31756	3.00557	1.32273	0.896832	1.78064	1.584	3.21464	0.719305	0.976282	-2.55783	0.55242	2.46798	2.92689
1481.76	2.05671	2.83969	2.05453	0.716054	2.99935	1.33459	1.80152	0.835541	1.61255	1.86725	1.75982	3.10955	1.84079	3.11603	1.03398	1.41035	1.74053	1.98997	3.37548	0.795413	0.992954	-3.23525	0.677766	2.26833	3.32133
1483.78	1.80277	3.0908	2.34561	0.889659	2.69732	1.2693	1.855	0.992586	1.57496	2.16446	1.72456	3.61796	1.68714	3.18181	0.745237	1.49344	1.93757	2.39593	3.4708	1.05622	0.550553	-3.82524	0.963043	2.06869	3.71578
1485.79	1.55014	3.24307	2.44965	1.2786	2.30599	1.24763	2.04831	1.27915	1.53737	2.36892	1.62066	4.16666	1.63871	3.26303	0.801887	1.57652	1.93509	2.47911	3.56612	1.31702	0.108153	-3.58061	1.35071	2.10368	4.03189
1487.81	1.29334	3.34018	2.50276	1.59902	1.94197	1.48166	2.65356	1.56572	1.47711	2.57338	1.51676	4.25078	1.82985	3.37961	1.0913	1.71841	1.8813	2.56132	3.55123	1.56145	-0.0551568	-3.32009	1.51064	2.06275	4.23964
1489.82	1.03653	3.1617	2.33524	1.61895	1.66725	1.7593	2.8868	1.8007	1.29588	2.69824	1.67313	4.75919	1.6983	3.50551	1.34215	1.56487	1.8275	2.23853	3.64655	1.73604	0.494827	-3.0779	1.2503	2.09798	4.14627
1491.84	0.779726	2.49965	2.16771	1.609	1.37421	2.05058	3.04456	2.03568	1.10586	2.91585	2.05283	5.25417	1.66035	3.60665	1.59464	1.42038	1.77619	2.12086	4.02261	1.67152	0.331518	-2.83572	1.41023	2.25669	4.06794
1493.86	0.824754	2.43242	1.95113	1.72488	1.01019	2.33771	3.13797	2.18663	0.969732	2.90864	1.94893	4.81746	1.6224	3.60339	2.01383	1.27588	1.7224	2.00319	4.28847	1.29398	0.0872118	-1.70244	1.65012	2.41541	4.0529
1495.87	0.819552	2.23485	1.73366	1.72876	1.02931	2.65164	3.17734	2.20678	0.589834	2.90142	1.84503	4.2566	2.04964	3.53434	2.26468	0.697753	1.50825	1.88551	4.04215	1.17394	0.199047	-0.708012	1.81005	2.22957	3.95952
1497.89	0.7782	2.16762	1.45423	1.8541	1.28365	3.00917	2.83742	2.18482	0.500087	2.79583	1.61885	3.66809	2.01169	3.26115	2.23897	0.55326	1.09705	1.76784	3.79583	0.885589	0.708974	-0.399855	1.66018	2.38829	3.86615
1499.9	0.680804	1.97005	1.17439	1.83262	1.62729	3.31797	3.0389	2.01046	0.41034	2.69024	1.46735	3.07958	1.97374	2.79038	1.92384	0.412572	0.725466	1.97296	3.54951	0.646093	1.13908	0.686532	1.40792	2.31237	3.85111
1501.92	0.583407	1.813	0.957802	1.81114	2.02579	3.09605	2.79067	1.85344	0.343262	2.48468	1.31584	2.82622	1.69621	2.39947	1.60871	0.126188	0.611145	2.06458	3.38708	0.572346	1.80607	1.75703	1.25805	2.5409	3.83606
1503.94	0.483177	1.62261	1.0856	2.05844	2.67083	3.08342	2.41082	1.5999	0.526975	2.45869	1.08966	2.14856	1.74138	2.11083	1.33215	0.0679271	0.496825	2.1562	3.11445	0.387597	2.16528	2.5356	1.39329	2.76943	3.65222
1505.95	0.382946	1.91579	1.2134	2.27122	3.40517	2.80426	2.03097	1.30578	0.618093	2.76044	0.866567	1.4709	1.74705	1.83763	0.960856	0.0717318	0.437863	2.0427	2.80365	0.444072	2.7688	3.02005	1.24342	2.99796	3.45334
1507.97	0.232485	1.75211	1.50581	2.86157	4.13951	2.50758	1.65069	1.01165	0.747909	3.0622	0.718137	1.48766	1.59134	1.61731	0.422857	0.0134708	0.378902	1.96366	2.50445	0.916195	3.22387	2.61339	1.01359	3.22649	3.40359
1509.98	0.351177	1.37667	1.68355	2.94852	4.26995	2.20577	1.2714	0.843243	0.877725	3.36395	0.606426	1.64508	1.17058	1.31088	0.318496	0.0149033	0.480296	1.88462	2.34137	1.18409	3.4038	2.20674	0.863719	3.79958	3.21975
1512	0.506019	0.870898	1.78494	2.79938	4.2958	1.90396	1.27193	0.899814	1.22304	3.69169	0.851507	1.83016	1.17624	1.2086	0.555886	-0.0433577	0.795078	2.0045	2.17829	1.24056	3.34895	2.69306	1.20675	4.01785	3.17
1514.02	0.722108	0.654825	1.94869	2.61351	4.70977	1.60728	0.731048	1.02243	1.56835	3.79437	1.04932	2.01524	1.38918	1.37456	0.728087	-0.105423	1.38091	2.12438	2.01521	1.45686	3.37392	2.34977	1.20164	4.03892	3.12025
1516.03	0.764452	0.621477	2.05008	2.38998	4.69284	1.62735	0.37448	1.1277	1.91366	3.99701	1.08912	2.41617	1.39484	1.47696	0.734428	0.0300064	1.7608	2.40094	1.87844	1.42841	3.162	1.76372	1.54467	3.63364	2.91006
1518.05	0.809631	0.603012	1.81381	1.96529	4.32799	1.43813	0.148968	1.3522	2.12916	4.09968	1.0922	2.8171	1.4005	1.46079	0.990488	0.223697	2.14068	2.63432	1.74167	1.6447	2.77341	1.71235	1.9134	3.22835	2.8837
1520.06	0.854809	0.881012	1.73746	1.57513	3.97522	1.64316	-0.0765454	1.61728	2.43725	3.85089	1.12892	3.21803	1.09313	1.40278	1.34128	0.355322	2.46965	2.86769	1.64528	1.85612	2.38482	1.95512	2.25644	2.82307	2.85735
1522.08	0.855367	1.15901	1.51207	0.681559	3.62245	1.92678	-0.07559	1.88236	2.52443	3.60209	1.32366	3.13101	1.25138	1.36095	1.55104	0.549013	2.79861	3.06661	1.7844	1.90667	2.14468	2.04378	2.24747	2.41779	2.58068
1524.1	0.526509	1.77911	1.43571	0.49256	3.63451	2.28684	-0.0750615	2.14745	2.61162	3.37702	1.52894	3.03989	1.40963	1.46334	1.49386	0.987399	3.17041	3.26553	1.92352	1.90393	1.90453	2.13244	2.11231	2.0125	2.55432
1526.11	0.197651	2.3992	1.55955	0.46975	3.64658	2.64691	-0.301103	2.19615	2.42988	3.26677	1.48167	3.18183	1.40652	1.56574	1.3715	1.42578	3.38649	3.29306	2.06263	2.11261	1.66439	1.92696	1.63412	1.78368	2.39388
1528.13	-0.131207	2.65358	1.68338	0.579404	3.27054	3.00698	-0.527144	2.05915	2.24815	3.38159	1.56547	3.09071	0.89187	1.5239	1.45536	1.80483	3.43377	3.32059	2.20175	2.11912	1.67909	1.20711	1.64392	1.57826	2.30326
1530.14	-0.286321	2.71555	1.64902	0.726706	3.06041	3.27052	-0.160972	1.92216	2.06702	3.58099	1.80729	2.54181	0.607611	1.40519	1.70508	1.49427	3.53871	3.2237	2.38033	2.20464	1.46816	0.699779	1.29019	1.57066	2.37309
1532.16	-0.283451	2.80566	1.77456	1.30035	3.09772	3.53407	0.348115	1.76246	1.8859	3.78038	2.08582	2.32399	0.576973	1.36335	1.7172	1.67963	3.64365	3.25123	2.55892	2.21115	1.49737	-0.0651151	0.910766	1.56307	2.51434
1534.18	-0.467206	2.58963	1.73897	1.69491	3.21617	3.61265	0.868858	1.61745	1.80498	4.13245	2.1869	2.33924	0.881232	1.30276	1.72932	1.54901	3.74415	3.27876	2.73529	2.21492	1.52658	-0.935737	0.572417	1.55547	2.58417
1536.19	-0.713659	2.3736	1.69686	2.08946	3.33461	3.12846	1.1519	1.47244	1.85237	4.35556	2.08728	2.57231	0.853709	1.24218	1.88247	1.73437	3.84464	3.22506	2.77475	2.22143	1.55579	-1.65225	0.70621	1.54788	2.77022
1538.21	-0.555675	2.16725	1.62038	2.3657	3.71899	2.5246	1.33665	1.32743	1.79956	4.50097	1.73318	2.80538	0.826185	0.992887	1.9956	1.42233	3.66297	3.17136	2.81422	2.14959	1.58501	-2.24823	0.966199	1.54028	2.84005
1540.22	-0.397692	2.10942	1.42007	2.7624	4.13434	1.96396	1.84574	1.3258	1.80017	4.53156	1.63356	2.6181	0.664883	0.743597	1.99876	1.363	3.42363	2.97109	2.81449	2.07775	1.61422	-2.84421	1.11301	1.20409	2.90988
1542.24	-0.250139	2.25794	1.21976	2.89134	4.54969	1.52459	2.36648	1.568	1.52787	4.56215	1.24293	2.66388	0.941618	0.552479	1.86089	1.1103	3.52612	2.77082	2.79734	1.92126	1.38859	-2.36694	1.11997	1.03976	2.889
1544.26	-0.102586	2.43225	1.21852	3.22163	5.17518	1.35706	2.50939	1.8102	1.25497	4.48309	0.900611	3.04073	1.20828	0.421948	1.83298	1.35353	3.57094	2.57398	2.74072	1.84292	1.26159	-1.54143	1.25549	0.877367	2.86812
1546.27	-0.145877	2.58077	1.21729	3.12539	5.16027	1.18952	2.62951	1.94556	0.982066	4.40403	0.554842	3.0865	1.2432	0.23083	1.79296	1.10084	3.69555	1.93116	2.6841	1.68643	1.40516	-0.590828	1.39101	0.714975	2.73941
1548.29	0.0303176	2.73897	1.2038	3.20825	5.05216	0.826611	2.78152	1.93657	0.608954	3.86063	0.349814	2.89921	1.22871	0.404448	1.80479	1.21002	3.82016	1.28834	2.62748	1.39984	1.42021	0.55155	1.6252	0.550643	2.52835
1550.3	0.382855	2.89717	1.23119	3.29111	4.94405	0.947892	3.15067	1.8166	0.350499	3.44619	0.190912	2.80495	1.24175	0.578066	1.8329	1.00321	3.86498	0.934828	2.48392	1.11325	1.56378	1.60788	1.73924	0.386311	2.31729
1552.32	0.441448	2.75478	1.25859	2.98375	4.57001	1.11239	3.61812	1.69663	0.192254	2.98274	0.239231	2.61765	1.25479	0.989046	1.99435	1.10447	4.14914	0.373247	2.38751	0.905007	1.9282	2.54368	1.99879	0.394044	1.81353
1554.34	0.500042	2.46387	1.28598	2.50437	4.165	1.23367	3.98727	1.45599	0.0340086	2.51888	0.0803296	2.61062	1.40161	1.45087	2.26577	0.897665	4.26908	-0.0692991	2.26655	0.596056	2.29262	3.47948	2.37152	0.564169	1.30978
1556.35	0.730078	2.17296	1.31337	2.35345	3.75999	1.34118	4.13928	1.10851	0.148666	2.05543	0.128648	2.60359	1.43653	1.86181	2.60605	0.943557	3.94545	-0.303779	2.16302	0.365247	2.65704	3.42929	2.74426	0.846664	0.826902
1558.37	0.799103	1.85849	1.2209	1.84475	3.35498	1.13637	4.30294	0.764687	0.263323	1.61706	0.188171	2.59656	1.45841	2.16596	2.9834	1.04481	3.57311	-0.460453	1.99812	0.0562965	3.14845	2.99923	2.8583	1.12722	0.344028
1560.38	1.062	1.56014	1.03988	1.35752	3.53552	0.931565	4.30972	0.603915	0.37798	1.1871	0.251148	2.57486	1.56214	2.4701	3.36076	1.09071	3.05595	-0.252386	1.83323	-0.12587	3.15245	2.45889	2.84961	1.40778	-0.102435
1562.4	1.29204	1.26178	0.872355	0.884524	3.27538	0.922128	4.27295	0.572801	0.492637	1.10601	0.314124	2.46456	1.68775	2.62923	3.53921	0.913139	2.53879	-0.046329	1.61113	-0.177545	3.50182	1.37527	2.72687	1.69027	-0.395134
1564.42	1.48973	0.808653	0.704825	0.38993	3.01523	0.912691	3.95323	0.652667	0.670137	1.02492	0.373647	2.26123	1.95808	2.78836	3.64067	0.735573	2.10142	-0.0483388	1.53317	-0.229219	3.50581	0.351947	2.47725	2.02894	-0.679201
1566.43	1.45589	0.646436	0.537295	0.224285	2.75509	1.0202	3.63351	0.732533	0.847637	1.04682	0.63114	2.23952	2.16703	2.65284	3.56329	0.502644	1.66406	0.166425	1.35086	-0.280894	3.19331	-0.671378	2.08213	2.17783	-0.267009
1568.45	1.72649	0.484219	0.369765	0.0586402	2.00675	1.12771	3.31379	0.812399	1.13881	1.1093	0.888632	2.22484	2.47018	2.26258	3.48926	0.488965	1.39091	0.381188	1.2895	-0.231862	2.8808	-1.6947	1.81388	2.32672	0.346016
1570.46	1.36313	0.322002	0.202234	-0.285036	1.35259	1.01076	3.27702	1.03803	1.42997	1.13119	1.14612	2.2593	2.65725	1.92315	3.34302	0.475286	1.27717	0.387885	1.25191	-0.18283	2.5683	-1.84278	1.42429	2.21371	0.989414
1572.48	1.63373	0.273691	0.251799	-0.450681	0.698432	0.954699	3.16278	1.27299	1.7878	1.19326	1.34409	2.29376	2.84433	2.14463	2.92222	0.395775	1.24523	0.470913	1.27568	-0.133798	2.27309	-1.91603	1.1802	2.10069	1.63281
1574.5	1.21026	0.380421	0.389916	-0.383728	-0.233076	0.898633	3.08532	1.43174	2.34904	1.27056	1.54206	2.3429	2.70968	1.912	2.50143	0.371627	1.27833	0.801513	1.29946	0.0841686	2.19472	-2.00223	1.05885	1.98768	2.27621
1576.51	0.786793	0.502916	0.331469	-0.331011	-0.737542	0.934739	3.00787	1.5905	2.75308	1.33438	1.74003	2.56749	2.79302	1.52024	2.22767	0.525046	1.31143	1.13412	1.38044	0.475485	1.8995	-1.63122	0.937498	1.87023	2.91961
1578.53	0.326638	0.839431	0.469587	-0.190889	-1.13156	1.05584	3.08755	1.81162	2.9334	1.42455	1.91931	2.70521	2.51365	1.29536	2.00731	0.660546	1.28988	1.21916	1.4434	0.866802	1.83383	-1.22149	1.30141	1.6966	3.17863
1580.54	0.358834	1.17595	0.607705	-0.0723637	-1.63602	1.06	3.16724	2.04896	3.15586	1.53717	1.90062	2.77268	2.02862	1.47335	1.87247	0.796046	1.26832	1.29549	1.56357	1.25812	1.89529	-0.811753	1.66532	1.38017	3.0341
1582.56	0.0865788	1.4576	0.612242	0.0498435	-1.54184	0.979159	3.31595	2.28629	3.26466	1.60961	1.69063	2.76355	1.41392	1.92746	1.73428	0.767659	1.51062	1.37783	1.62653	2.23124	1.95675	-0.322378	1.54397	1.22425	2.68874
1584.58	0.505576	1.73487	0.61678	0.218954	-1.4852	1.01526	3.29018	2.37785	3.37345	1.72222	1.78333	2.64864	0.928892	2.42203	1.60676	0.739272	1.87235	1.46017	1.66572	2.84123	2.0973	-0.14576	1.53923	1.23777	2.313
1586.59	0.233321	1.90568	0.480066	0.366469	-1.42855	1.24561	3.4389	2.19791	3.2666	1.79466	1.57334	2.59037	0.663553	2.34981	1.77167	0.721354	2.20097	1.38948	1.70491	3.23255	2.14147	-0.0661198	1.89761	1.25129	1.83671
1588.61	0.599171	1.92582	0.346486	0.511996	-1.15579	1.47595	3.58762	2.29731	2.76362	2.02296	1.66604	2.47547	0.616203	2.73169	1.75012	1.00427	2.53419	1.07121	1.82951	3.27172	2.15416	0.0264813	2.25599	1.26481	1.36042
1590.62	1.07828	1.9302	0.710884	0.657523	-0.869087	1.63402	3.64655	2.39671	2.29846	2.31813	1.67885	1.90797	0.350864	3.11358	1.67195	1.28719	2.93729	0.743318	1.96755	2.98256	2.16684	0.203099	2.25125	1.28277	0.884133
1592.64	1.55738	1.87534	0.878717	0.774572	-0.692827	1.75444	3.61855	2.17077	1.99891	2.30068	1.71036	1.42735	0.316758	3.32036	1.69214	1.7692	3.51365	0.749325	2.05296	2.84799	2.06161	0.341186	1.88813	1.30073	0.946176
1594.66	1.66242	1.82048	0.745136	1.05605	-0.405783	1.80761	3.59055	1.76302	1.65721	2.19785	1.74186	0.92839	0.706089	3.10792	1.86437	2.07004	3.97141	1.07759	2.21499	3.06666	1.9249	0.479274	1.52501	1.47921	1.00822
1596.67	1.76746	1.91275	0.742002	1.25711	0.0441471	1.98027	3.49351	1.39564	1.31552	2.08918	1.96467	0.502255	1.21634	2.82326	1.88457	2.37087	4.09083	1.39985	2.37702	2.70354	2.00399	0.53772	1.39561	1.4587	1.0533
1598.69	1.65421	2.04176	0.96652	1.5096	0.437433	2.1857	3.28038	1.02825	0.99663	2.04929	1.6161	0.60157	1.69112	2.25805	1.83399	2.37072	3.91288	1.23761	2.53906	2.383	2.46597	0.51215	1.40171	1.27973	1.09838
1600.7	1.87815	2.2844	1.36242	1.97622	0.830718	2.25294	2.97022	1.04463	0.803933	2.01601	1.83891	0.192861	1.94622	1.64663	1.6185	2.40413	3.72752	1.15207	2.70109	2.60682	3.00705	0.846457	1.04469	1.10076	1.38338
1602.72	1.99705	2.52266	1.75519	2.41485	1.1047	2.28743	2.66006	0.656428	0.826738	1.79661	1.75902	0.301954	2.11585	1.43419	1.64012	2.13672	3.48276	1.06653	2.77771	2.9652	3.57961	1.18076	0.687666	0.586226	1.82119
1604.74	2.0027	2.76092	1.67829	2.85348	1.41118	2.30203	2.66123	0.268226	0.99099	1.44157	1.353	0.776766	2.27455	1.22175	1.73116	2.3189	3.15746	1.3122	2.73783	3.47817	4.15217	1.15519	0.812994	0.0716923	2.26734
1606.75	2.00834	2.99345	1.6014	3.23204	1.83634	2.23022	3.16053	0.142987	1.03584	1.37279	1.19108	1.25158	2.33617	1.01753	1.71837	2.24064	2.71357	1.14996	2.7114	3.80295	4.82997	1.3849	0.951226	-0.442841	2.54256
1608.77	2.12725	3.22597	1.82592	3.42409	2.38369	2.22566	3.65982	0.297165	1.12095	1.36695	0.832268	1.72639	2.21565	0.778241	1.5214	2.34355	2.38827	0.665463	2.60834	3.52497	5.12976	1.18489	1.08946	-0.801323	2.82611
1610.78	2.23482	3.36622	2.22182	3.69286	2.65771	2.10754	3.66824	0.43697	1.20607	1.44234	0.670351	2.20499	1.86737	0.538948	1.47647	2.22761	2.09132	0.502545	2.4893	3.20443	4.92242	1.41459	1.35236	-1.27739	3.12662
1612.8	2.3424	3.47413	2.39006	3.85795	2.93173	1.89711	4.38067	0.550773	1.26837	1.29529	0.777112	2.21477	1.51909	0.662719	1.49499	2.63151	1.94463	0.824126	2.35754	3.24699	4.25308	1.13811	1.45196	-1.4569	3.7869
1614.82	2.19743	3.375	2.29107	3.56985	3.20576	1.68669	4.60222	0.539337	1.35349	1.14164	0.615195	2.76668	1.31311	0.945377	1.41287	3.00185	1.83304	1.21637	2.1832	2.82642	3.58374	0.585776	1.46849	-1.26058	4.30781
1616.83	2.05245	3.27586	2.09336	3.25901	3.47978	1.50903	4.78666	0.65314	1.46016	0.994588	0.453277	2.85742	1.19259	0.829059	1.28009	3.27568	1.77626	1.60862	2.00886	2.54329	3.12585	0.033437	1.56809	-0.728705	4.25457
1618.85	1.90748	2.94381	2.16261	2.94818	3.72099	1.33136	4.39225	0.792946	1.54478	0.856838	0.697378	2.94815	1.08302	0.71274	1.13452	2.97755	1.73024	1.51378	1.93758	2.26017	2.45651	0.263145	1.54847	-0.196826	4.19301
1620.86	1.76251	2.6175	2.23187	2.56234	3.6865	1.25229	3.50697	1.01111	1.38126	0.719088	0.955639	2.88274	1.18876	0.536715	1.00175	2.50711	1.6841	1.90603	1.8663	2.01065	1.65794	-0.243042	1.51594	0.291826	4.13977
1622.88	1.61753	2.4581	2.36514	2.2071	3.49389	1.2001	2.87706	1.38161	1.17748	0.889017	1.4108	2.63407	1.32026	0.642542	0.901105	2.03594	1.63808	2.18729	1.74442	1.89918	1.3666	0.288356	1.49814	0.470252	4.07821
1624.9	1.48389	2.13178	2.26615	1.85186	3.30127	1.22698	2.73802	1.45996	0.85946	0.98356	1.96128	2.5114	1.59405	0.74837	0.800464	1.78436	1.80972	2.14698	1.63852	1.83026	1.31266	0.147205	1.48034	0.804731	4.01664
1626.91	1.35024	1.80547	2.16716	1.52358	3.10866	1.31341	2.1081	1.56432	0.903823	1.31965	2.51176	2.38873	1.86785	0.731223	0.677261	1.31319	2.00906	2.10666	1.42425	1.66167	1.25872	0.711538	1.49507	0.982199	3.59531
1628.93	1.39066	1.68121	1.95161	1.43435	2.91604	1.5437	2.11775	1.92967	0.948187	1.66609	2.40644	2.17532	1.91175	0.874582	0.791116	0.842023	2.1807	1.94116	1.37365	1.68765	1.20478	1.27587	1.70787	0.783839	3.24913
1630.94	1.43109	1.58145	2.11435	1.33662	2.75901	1.77399	2.1645	2.29501	1.14115	2.03173	2.30112	2.01917	1.95565	1.19182	1.02378	0.337116	2.35235	1.6916	1.32305	1.51906	0.864103	1.8402	1.83759	0.586439	3.53224
1632.96	1.3038	1.7146	2.17836	1.23888	2.55526	1.9333	2.82807	2.63436	1.16128	2.45685	2.41539	1.99037	1.98187	1.52781	0.931143	-0.0454307	2.51552	1.74612	1.27245	1.35047	0.810164	1.89835	1.98073	0.389038	3.60739
1634.98	1.17652	1.84776	1.96282	1.24739	2.55902	2.03306	3.39368	2.68909	1.60239	2.95001	2.27139	2.11772	1.87659	1.94382	0.838502	0.00812701	2.67881	1.63514	1.22185	1.18188	0.946575	2.57434	2.12387	0.418181	3.68254
1636.99	1.21695	1.79865	1.68326	1.37698	2.59837	2.10594	3.70392	2.43803	2.0435	3.06745	2.206	2.42833	1.77131	2.31727	0.745861	0.195226	2.68711	1.49656	1.28758	1.47069	0.892637	2.64247	2.17112	0.630238	3.75769
1639.01	1.25737	1.91647	1.78495	1.55702	2.63773	2.17882	4.01417	2.49276	2.59884	3.1657	1.76978	2.61294	1.66604	2.68155	0.796092	0.53836	2.37958	1.35798	1.35659	2.27578	0.953749	2.95342	2.26182	0.842295	3.83284
1641.02	1.2629	2.02513	2.10245	1.73706	2.68444	2.2517	3.84184	2.54749	2.61898	3.19525	1.33357	2.74948	1.50506	3.10931	0.875066	0.946713	2.04966	1.38545	1.59107	3.14651	0.875984	3.06508	2.39023	1.37536	3.76356
1643.04	1.09519	2.03428	2.6355	1.86665	2.73116	2.13138	3.52083	2.30159	2.83694	3.13678	1.55315	2.53531	1.43167	3.37656	0.811441	1.29781	1.71974	1.46986	1.70447	3.9516	0.937096	3.17674	2.44805	1.90843	3.43677
1645.06	1.06029	2.01894	2.67317	2.00475	2.81649	1.97083	3.5134	2.09534	3.11565	2.98011	1.74113	2.20284	1.3111	3.40646	0.629004	1.77914	1.34089	1.63833	1.81787	4.81381	1.07351	3.2884	2.50586	2.44053	2.8952
1647.07	1.1931	2.0036	2.71085	2.0247	2.94855	1.73942	3.24645	1.84944	3.56719	2.7772	1.63979	1.74084	1.14888	3.29445	0.771875	2.25325	0.858814	1.66579	2.16932	5.67603	1.21064	3.65043	2.46815	2.97264	2.42916
1649.09	1.32592	1.87274	3.02808	1.95089	3.03011	1.50801	3.07746	1.80016	3.26178	2.23867	1.32135	1.27883	0.986669	3.03351	0.914746	2.54283	0.376733	1.80851	2.53378	6.39266	1.08114	3.9008	2.43044	3.34289	1.96312
1651.1	1.29102	1.75723	3.34532	1.74052	3.11168	1.2766	3.20705	1.79053	2.82615	1.76818	0.924319	0.81682	0.829574	2.90119	1.05762	2.67059	0.0495207	2.08981	2.83252	6.63058	1.01275	4.15117	2.4739	3.66294	1.49559
1653.12	1.06829	1.63892	3.23377	1.4797	2.98194	1.04519	3.33663	1.67606	2.52074	1.40246	0.581199	0.355166	0.726682	2.77803	1.0638	2.61512	-0.133389	1.9473	3.12797	5.71826	0.88325	4.40154	2.40232	4.00259	1.02805
1655.14	0.880466	1.6773	2.85418	1.21889	2.72721	0.936598	3.95735	1.62678	2.38816	1.01755	0.262764	0.00446334	0.67949	2.5914	1.09545	2.3398	-0.2827	1.56069	3.23728	4.79742	0.945375	4.65191	2.29304	4.0222	0.704954
1657.15	1.13436	1.70952	2.52682	1.01548	2.47248	0.842194	4.83386	1.55195	1.75011	0.710301	-0.00622767	0.192227	0.632298	2.40477	1.2569	2.12173	-0.201229	1.17165	3.34658	4.20189	0.815874	4.56894	2.13936	4.01783	0.56421
1659.17	1.22083	1.5912	2.36304	0.805117	2.14356	0.788019	5.39679	1.34224	0.858333	0.482054	-0.198713	0.441031	0.685726	2.11756	1.50486	1.90366	-0.0708332	0.782603	3.45377	3.60636	0.686373	4.48596	2.00236	4.01347	0.430294
1661.18	1.30731	1.47288	2.1865	0.719853	1.66709	0.875688	5.95972	1.26742	-0.0334415	0.303009	-0.321451	0.692023	0.798475	2.3174	1.93779	1.70083	0.280669	0.546155	3.31975	2.97484	0.48085	3.78113	2.06201	4.0091	0.42831
1663.2	1.39378	1.62061	2.02273	0.745442	1.33816	0.963358	6.125	1.20223	0.0852092	0.515944	-0.227097	0.889446	0.911224	2.80398	2.37073	1.22398	0.522663	0.194449	3.17174	2.22164	0.431231	3.07382	2.12165	3.86346	0.426325
1665.22	1.46571	1.76834	1.81121	0.798135	1.07412	1.05103	5.9917	1.13703	0.334096	0.72888	-0.127595	1.08687	1.01885	3.00382	2.91348	0.776138	0.764656	0.0876331	2.80264	1.80536	0.483981	2.36652	2.18129	3.54576	0.425834
1667.23	1.74001	1.92905	1.71124	0.850828	1.05993	1.02951	5.76386	1.34508	0.427818	0.875023	0.100388	1.28394	1.15816	2.92741	3.45005	0.628771	1.00665	0.404621	2.43354	2.05282	0.434363	1.66168	2.31251	3.20846	0.578447
1669.25	1.99976	1.93204	1.63916	0.932753	1.16335	0.885176	5.43177	1.23236	0.546468	1.02117	0.303686	1.38091	1.15873	2.76336	3.84516	0.636774	1.34694	0.799675	2.2062	2.27052	0.331995	1.32834	2.32919	3.02567	0.723301
1671.26	1.95061	1.94221	1.51485	0.978487	1.26677	0.775988	4.79198	1.18482	1.01432	1.14853	0.480639	1.26135	1.29803	2.68694	4.11664	0.644777	1.45645	1.19473	1.97885	2.17142	0.424486	1.10927	2.46041	2.71235	0.868156
1673.28	1.87337	2.10291	1.44277	1.04575	1.37019	0.6668	4.15219	1.35595	1.59094	1.29467	0.612682	1.14179	1.38391	2.77457	4.25955	0.827005	1.56596	1.58978	1.72843	2.10209	0.800572	0.890198	2.7165	2.19016	1.01301
1675.3	1.85882	2.26362	1.39661	1.12071	1.64062	0.557612	3.51241	1.43184	2.29077	1.43786	0.744725	1.02223	1.46978	2.49831	3.93443	1.09338	1.72521	1.59586	1.41583	2.0525	1.17666	1.04262	2.60486	1.87684	1.4682
1677.31	2.03227	2.27379	1.3377	1.17009	1.7635	0.693055	3.32217	1.50773	2.56429	1.43735	1.07261	0.880267	1.55566	2.06392	3.60931	1.68136	2.03958	1.60194	1.08074	2.28643	1.69662	1.19751	2.20907	1.47447	1.92338
1679.33	2.22027	2.1949	1.32653	1.34595	1.83627	0.437788	3.08004	1.46019	2.86931	1.45613	1.28926	0.738305	1.64153	1.78766	3.09606	2.22175	2.35441	1.36313	0.990186	2.3162	2.01996	1.3524	1.9549	1.06939	2.36853
1681.34	2.39371	2.0375	1.31535	1.58957	1.85573	0.31185	2.98435	1.20461	3.19926	1.43684	1.31236	0.59812	1.50722	1.99417	2.49707	2.39598	2.66878	1.32253	0.899637	2.38893	2.44566	1.41967	1.70073	0.664301	2.36077
1683.36	2.58171	1.89026	1.45818	1.73619	1.87519	0.165772	2.93245	1.25961	3.55643	1.41755	1.33545	0.611541	1.79189	2.3546	1.98167	2.5702	2.82803	1.28193	0.809088	2.68557	2.40318	1.11428	1.56109	-0.0180612	2.35695
1685.38	2.71102	1.59362	1.47135	1.91205	1.89465	0.00597369	2.60086	1.38303	3.81991	1.44597	1.25679	0.706114	1.65757	2.5611	1.46627	2.83658	2.77754	1.16682	0.718539	2.78807	2.21859	1.02796	1.30366	-0.545918	2.2096
1687.39	2.90302	1.43622	1.60118	2.07333	1.90686	-0.153824	2.26926	1.3146	3.68641	1.55822	1.12435	0.800687	1.52326	2.76761	0.932987	2.84126	2.93679	1.0517	0.77386	2.79413	1.75041	0.942809	0.902802	-0.363517	2.20578
1689.41	2.92477	1.34715	1.81689	1.95576	1.87992	-0.313622	2.08617	1.21477	3.4192	1.78026	1.04569	0.943026	1.38894	2.97411	0.682749	2.7538	2.72706	1.17539	0.894535	2.88312	1.32183	0.857658	0.750471	-0.389973	1.89212
1691.42	2.51565	1.18975	2.03259	1.83818	1.85298	-0.71805	1.69552	1.14634	3.15199	2.02158	0.771177	1.16134	1.25462	2.70371	0.432511	2.61874	2.47172	1.29908	1.08949	2.95585	0.759389	0.772507	0.886964	-0.207571	1.57845
1693.44	2.34941	1.12141	2.24829	1.57398	1.80043	-0.697909	1.51242	1.3873	2.82601	2.14683	0.548989	1.37965	1.13632	2.4329	0.346775	2.53128	2.17415	1.42278	1.33941	3.22269	0.330812	0.687356	0.881833	0.291087	1.27483
1695.46	2.05292	0.982174	2.46399	1.24201	1.76265	-0.543055	1.27743	1.62826	2.52729	2.29137	0.416551	1.57448	1.34069	1.95558	0.640827	2.53988	1.87704	1.05662	1.70879	3.4168	0.0237833	0.778582	0.872034	0.789745	1.5181
1697.47	1.74133	1.02489	2.451	1.10807	1.72488	-0.368059	1.56509	1.66567	2.07754	2.4359	0.286282	1.62905	1.26479	1.41197	0.961103	2.54847	1.66731	0.954008	1.88031	3.15599	0.286534	1.00347	0.731374	1.62176	1.76519
1699.49	1.48843	1.3347	2.56766	0.974129	1.65292	0.071606	2.18435	1.63465	1.67993	2.55151	0.234677	1.65511	1.46916	1.09803	1.28138	2.46492	1.95535	0.898533	2.10629	3.19336	0.549285	1.22835	0.593967	2.45378	2.15581
1701.5	1.23552	1.37741	2.55876	0.84019	1.58821	0.260321	3.13113	1.77593	1.49274	2.56451	0.510526	1.67363	1.67353	0.890126	1.66162	2.47327	1.9344	0.843058	2.2116	3.45414	0.710441	1.45207	0.598739	2.75488	2.01316
1703.52	1.10528	1.35179	2.38575	0.979034	1.57738	0.449035	3.94407	1.9933	1.39384	2.38434	0.458922	1.62805	1.8779	0.576184	1.96254	2.48163	2.12317	0.791105	2.3169	3.49151	0.83199	2.19136	0.886268	3.05598	1.87051
1705.54	1.25524	1.52236	2.21275	1.1093	1.65608	0.671973	4.91267	2.14436	1.35513	2.20417	0.3643	1.5988	1.7482	0.845188	2.23728	2.48553	2.08141	0.73563	2.37137	3.41519	0.993146	2.93065	0.89104	3.35708	1.72786
1707.55	1.16231	1.70801	2.03974	1.29206	1.8098	0.86105	5.71095	2.09966	1.34367	2.10302	0.366469	1.56955	1.60247	1.11459	2.42583	2.48944	2.31195	0.680156	2.00218	3.14476	1.03554	3.58593	1.1739	3.53815	2.01389
1709.57	1.19964	2.12769	1.86674	1.32461	2.08906	0.895273	6.23153	2.06475	1.30496	2.00187	0.663115	1.56201	1.2684	1.60896	2.32033	2.38024	2.54662	0.91984	1.51353	2.87433	0.956391	4.14999	1.46143	3.69337	2.05283
1711.58	1.30717	2.36541	1.79277	1.2269	2.47224	0.929496	5.89721	2.17839	1.36514	1.83093	0.906232	1.68002	0.93432	2.10333	2.24103	2.3388	2.73954	0.895979	1.568	2.86469	0.775644	4.58155	1.99909	3.1717	2.10348
1713.6	1.35959	2.47528	1.7188	1.24742	2.88959	0.542145	5.94703	2.29203	1.20786	1.57781	1.22458	1.67248	0.600855	2.21137	2.18934	2.28813	2.64027	0.899501	1.50152	2.74521	0.594898	4.69475	2.41748	2.65002	2.15413
1715.62	1.41202	2.8175	1.5836	1.29992	3.28974	0.405744	5.26768	2.12296	1.34583	1.27448	1.2061	1.60789	0.267587	2.0779	2.21989	2.23302	2.6444	1.07207	1.15626	2.38716	0.708928	5.02194	2.69556	2.15786	2.59452
1717.63	1.44934	3.05522	1.51347	1.34384	3.44346	0.439967	4.57367	1.77581	1.18855	1.05452	1.4613	1.89318	0.191451	2.05047	2.43903	2.17791	2.64854	1.24112	1.08979	2.18586	0.822959	4.83357	2.69039	1.6657	3.0346
1719.65	1.65306	3.16509	1.42007	1.4149	3.50764	0.510092	3.87966	1.35727	0.971097	0.966959	1.75953	1.82859	0.540057	1.91701	2.68437	2.13647	2.88322	1.43339	1.11615	2.17909	0.93699	4.4312	3.06862	1.17354	3.46328
1721.66	1.54005	3.24294	1.32667	1.58048	3.7199	0.580216	3.20031	1.05482	0.752887	0.897174	2.0049	1.764	0.888664	1.76829	2.82042	2.35296	3.05204	1.62875	1.48777	2.09148	1.13017	3.76367	3.06345	0.687188	3.16447
1723.68	1.43684	3.20523	1.25653	1.90014	3.35534	0.857226	2.79866	0.742598	0.533357	0.861219	1.95354	1.69941	1.23727	1.39446	2.95647	2.67866	3.02693	1.8175	1.76654	2.08472	1.23735	3.09613	3.05828	0.226676	2.86565
1725.7	1.27852	3.16752	1.1864	2.2198	2.88687	1.13424	2.81134	0.430373	0.315147	0.968581	1.87891	1.34783	1.38844	0.96139	2.90785	2.93659	2.96825	2.21357	1.70006	2.07795	1.28001	2.37801	2.90079	0.417683	2.41959
1727.71	1.22332	3.12981	1.31348	2.42124	2.39319	1.65569	2.23054	0.606239	0.403841	1.15812	1.72906	1.28324	1.539	0.751279	2.83161	3.20375	2.94728	2.87961	1.68698	2.02639	1.32266	2.592	2.86257	0.608691	1.97353
1729.73	1.16811	2.9876	1.70051	2.59069	1.9167	2.33058	2.05139	0.960955	0.275079	1.39788	1.63074	1.09794	1.69134	0.735877	2.67314	3.40656	2.88861	3.10663	2.0586	2.10723	1.17213	1.96999	2.71202	0.799698	1.66301
1731.74	1.1129	2.97168	2.08754	2.75626	1.67768	2.79599	1.87224	1.46143	0.498968	1.63763	1.54403	0.579093	1.58457	0.720476	2.40538	3.46034	2.8635	3.33366	2.13849	2.18807	1.08613	1.34798	2.67897	0.813735	1.49421
1733.76	0.805979	2.95575	2.49783	2.48705	1.54798	3.19128	1.94964	2.06821	0.849275	1.67146	1.4457	0.583783	0.91561	0.705074	2.13762	3.5049	2.84556	3.54099	2.03257	2.13749	0.935597	0.939966	2.54062	1.022	1.33682
1735.78	0.815783	3.03449	2.71832	2.07083	1.09671	3.62542	2.02704	2.55631	1.5466	1.70529	1.09878	0.588473	0.421241	0.815952	2.03919	3.27862	2.62221	3.70713	1.92665	2.19481	0.996649	0.88138	2.50757	1.03023	1.52674
1737.79	0.863783	3.134	2.848	1.65073	1.20602	3.81382	1.77767	3.0281	2.24525	1.77882	0.853812	0.593163	-0.247714	0.926975	1.94076	3.04594	2.53555	3.87636	1.90567	2.14423	1.27662	0.822793	2.60522	1.03847	1.66816
1739.81	0.948848	3.15579	2.97768	1.52796	1.13896	4.00222	1.47648	3.33053	2.94258	1.81489	0.583771	0.940079	-0.644777	1.09724	2.07032	2.81326	2.53285	3.39912	1.884	2.08485	1.62474	0.814792	2.83471	0.861498	1.99361
1741.82	0.985914	3.17757	2.91014	1.40519	1.27349	4.0537	1.40626	3.08655	3.17113	1.85095	0.31373	0.944768	-1.04184	1.25604	2.13036	2.58059	2.4966	2.65193	1.87541	2.11191	1.97286	0.193038	2.9654	0.490538	2.27056
1743.84	1.02298	3.02342	2.62079	1.46731	1.51105	3.67468	1.53681	2.90089	3.39968	1.88702	0.154999	1.13476	-1.44088	1.32925	2.19041	2.41226	2.4939	2.17469	1.72283	2.05254	2.37915	0.338445	3.20844	0.127457	2.46048
1745.86	0.992041	2.67289	2.36344	1.5333	1.72339	3.09801	1.46441	2.64453	3.57001	1.81146	-0.0153474	1.32475	-1.73781	1.40245	2.07815	2.20147	2.32525	1.69746	1.5832	1.8197	2.72091	0.770888	3.2335	-0.0586541	2.33445
1747.87	1.0091	2.32237	2.19256	2.01552	1.54702	2.75784	1.11732	2.4465	3.61392	1.80943	-0.173678	1.34245	-1.56322	1.47566	2.13819	1.99068	2.14942	1.22022	1.36831	1.81091	3.1272	1.25059	3.22968	-0.438992	2.30866
1749.89	1.09417	1.89412	2.2115	2.31284	1.33211	2.37882	0.788374	2.20252	3.26987	1.72433	-0.0132523	1.29863	-1.66335	1.43784	2.13184	1.89763	2.14673	0.781083	1.10177	1.60159	3.32191	1.73005	3.25475	-0.444862	2.23436
1751.9	1.06323	1.45597	2.29797	2.60634	1.00789	2.05485	0.989141	1.9408	2.92582	1.5657	0.0474785	1.31633	-1.52589	1.39375	2.12549	2.06878	2.19713	0.3516	0.89478	1.5928	3.38371	2.16223	3.14912	-0.0717752	2.20856
1753.92	0.995226	1.10545	2.22453	2.36729	0.860044	1.73087	1.21154	1.84843	2.58177	1.371	0.380074	1.1771	-1.07309	1.34965	1.95292	1.98214	2.12875	0.364717	0.688484	1.41933	2.70668	2.59442	2.79178	-0.0776461	2.05142
1755.94	0.927222	0.860123	2.12954	2.07094	0.479204	1.45381	1.41113	1.80588	2.61706	1.25938	0.719189	1.27158	-0.619305	1.31702	1.94656	1.77285	2.01443	0.377834	0.668266	1.14659	3.06491	2.74797	2.68616	0.290611	2.02562
1757.95	0.824802	0.801878	1.82594	1.58969	-0.00466147	1.2176	1.40176	1.70501	2.45806	1.11007	0.958609	1.40106	-0.16552	1.34215	1.94021	1.6862	1.94605	0.451729	0.756603	0.909703	2.28134	2.75636	2.85441	0.650989	1.86847
1759.97	0.790386	0.918217	1.49035	1.10844	-0.431908	1.35427	1.60352	1.71341	2.2221	1.07239	1.19151	1.53055	0.188135	1.36729	2.10615	1.79104	2.05669	0.712119	0.844941	1.30685	1.86543	2.32434	3.12828	0.831229	1.8888
1761.98	0.849748	1.03456	1.06829	0.684499	-0.0652954	1.11809	1.82343	1.61254	1.9017	1.42811	1.2939	1.64234	0.909262	1.39243	2.0998	1.73483	2.12071	1.1018	1.1015	1.46696	1.57446	1.84505	3.46816	1.01099	1.80595
1764	0.67948	1.22888	0.64622	0.522259	0.449163	0.881886	2.017	1.56999	1.62299	1.86691	1.33596	1.81564	1.73052	1.4303	2.23205	1.57377	2.00638	1.5954	1.45432	1.80053	1.28348	1.51914	3.74204	1.01051	1.72311
1766.02	0.577216	1.43311	0.0851789	0.377926	0.876842	0.629487	2.00762	1.61243	1.42872	2.13246	1.51464	2.21666	2.48877	1.47445	2.36429	1.15491	1.89206	2.07934	1.71088	1.80514	0.992511	1.2405	3.93429	0.631068	1.64026
1768.03	0.474952	1.60092	-0.176973	0.698554	1.3913	0.377088	1.58949	1.45215	1.47419	2.398	1.46003	2.57288	2.48975	1.51859	2.60756	1.15382	1.84611	2.55982	2.01204	1.98322	1.43675	0.961863	4.27945	0.630587	1.6432
1770.05	0.372687	1.66354	-0.24084	1.07649	2.02051	0.0920721	1.17254	1.50311	1.51967	2.36032	1.3234	2.60789	2.39844	1.39162	2.75412	1.27536	1.93868	3.0403	2.12713	2.22472	0.720769	0.989382	4.40983	0.449968	1.56329
1772.06	0.623447	1.696	0.0138767	1.38295	2.62507	0.0432627	1.10021	1.35133	1.75942	2.58048	0.881852	2.7896	2.30712	1.23323	2.88637	1.27427	1.82783	3.3427	2.17173	2.34427	1.08844	0.982209	4.18848	0.273193	1.56623
1774.08	0.874206	1.72846	0.495855	1.76661	3.173	-0.141915	1.01969	1.14861	1.99917	2.92377	0.827233	2.97131	2.21581	1.07484	3.37368	1.50352	1.5315	3.32577	2.21634	1.95608	0.831787	1.12842	4.04498	0.276556	1.39434
1776.1	1.03119	1.31718	0.750572	2.10075	3.08622	-0.19075	0.985814	1.07524	2.34784	2.75052	0.902727	3.06725	1.75702	0.910352	3.86098	1.90616	1.42065	3.1365	2.26095	1.63147	0.450201	1.27462	3.7178	0.434352	1.50318
1778.11	1.34979	0.827906	1.00529	2.38513	2.71004	0.0292013	1.11162	1.00188	2.67202	2.57727	0.882001	3.16318	1.42707	0.733141	3.76808	2.29647	1.43116	2.84331	2.30363	1.30572	0.0686138	0.692901	3.31047	0.654212	1.61104
1780.13	1.6684	0.629678	1.62624	2.6206	2.82738	-0.166541	1.08595	0.701792	2.93627	2.52118	0.724644	2.89162	1.09711	0.562022	3.67517	2.68678	1.50338	2.58248	2.39093	1.13547	-0.312973	0.685728	3.10203	0.874071	1.71988
1782.14	1.83635	0.2163	1.88438	2.66117	2.45119	-0.105446	1.46902	0.689909	2.5427	2.35396	0.628425	2.66486	1.23907	0.384811	3.56794	2.92946	1.51388	2.33234	2.37476	0.961005	0.0208833	1.04234	2.64255	1.09393	1.8248
1784.16	1.9959	0.0445808	2.1187	2.70173	2.01688	0.163315	1.8127	0.475299	2.39693	2.4069	0.682753	2.76079	1.47234	0.573065	3.39438	3.22032	1.21818	2.07151	2.23851	0.786543	0.49762	1.37142	2.10826	1.31379	1.92972
1786.18	1.83685	-0.108119	2.27504	2.81377	1.60721	0.432076	1.85935	0.463416	2.42143	2.23969	1.04199	2.59675	1.7056	0.564765	3.23515	3.463	1.29359	1.71033	2.10226	0.734038	0.974356	1.7352	1.65182	1.47233	2.14639
1788.19	1.68619	-0.260818	2.05119	2.83245	1.40478	0.588248	1.90599	0.451533	2.27566	1.94934	1.02083	2.23169	1.93887	0.505116	2.56371	3.47534	1.50786	1.69963	1.751	0.754863	1.70774	2.09899	1.11753	1.65158	2.73955
1790.21	1.52714	0.0302259	2.20753	2.68181	1.52212	0.698152	1.93301	0.273549	1.92592	1.77422	0.999662	1.95242	2.06481	0.451559	1.89227	3.17975	1.51271	1.73199	1.49812	0.775689	2.44113	2.04668	0.866486	1.67688	2.85032
1792.22	1.37648	0.423508	2.42618	2.40561	1.92887	0.532278	1.74212	0.183258	1.60068	1.5991	1.07472	1.85204	2.05503	0.294414	1.6688	2.99686	1.29906	1.46669	0.984874	0.821043	2.98435	2.56892	0.99239	1.64011	2.96207
1794.24	1.31537	0.32762	2.35526	2.23536	1.72934	0.789116	1.69225	0.277304	1.23606	1.49281	1.08202	1.82993	2.0109	0.131176	1.44532	3.05737	1.01518	1.16903	0.680708	0.866397	3.27878	2.43997	1.00103	1.58263	2.97483
1796.26	1.40492	0.727835	2.50818	1.95916	1.93657	0.835383	1.71927	0.473634	1.2895	1.49764	1.08933	1.49892	1.71851	-0.0259684	1.21615	3.06918	0.801534	0.860674	0.435402	0.990223	2.78627	1.94725	1.26072	1.54587	2.98857
1798.27	1.50286	0.900308	2.30272	1.70597	2.14379	0.669509	1.78569	0.669964	1.09515	1.56901	0.977429	1.08926	1.42612	-0.377461	1.05901	2.82578	0.944615	0.506771	0.318773	1.11949	2.27582	1.45452	1.65708	1.32822	2.88143
1800.29	1.47331	1.14512	2.09727	1.45279	2.35102	0.55692	1.81271	0.871727	0.730526	1.64038	0.865532	0.758253	1.13024	-0.42839	1.03993	2.77732	0.63396	0.497331	0.193543	1.24876	1.46906	0.861246	2.05345	1.16805	2.66253
1802.3	1.43535	1.68285	2.3125	1.21575	2.3266	0.643544	1.82026	1.07349	0.53617	1.63248	0.753634	0.628258	0.834372	-0.42797	1.19994	2.69422	0.563396	0.143428	0.291931	1.35186	0.662294	0.363273	2.33101	0.987176	2.23905
1804.32	1.32625	2.22058	2.10705	1.18836	2.10266	0.776435	1.8008	1.36294	0.141467	1.71176	0.641737	0.37818	0.462779	0.0556191	1.35994	2.94135	0.6765	-0.210475	0.331137	1.71275	-0.14447	0.286634	2.32977	0.996614	2.02015
1806.34	1.20594	2.42919	1.69243	1.32477	1.73385	0.916344	1.84776	1.55927	0.145703	1.79104	0.529839	-0.0671578	0.0980666	0.642796	1.51995	3.08812	0.932685	-0.139901	0.652629	2.05025	-0.761061	0.374247	2.06883	0.81574	2.00564
1808.35	0.996079	3.06281	1.48698	1.41529	1.56456	1.04924	1.92395	1.69832	0.343907	1.85758	0.48569	-0.496138	-0.10262	1.22997	1.67996	2.95684	1.37428	-0.196145	0.765035	2.38775	-0.663003	0.542673	1.8079	0.84588	2.08913
1810.37	0.66004	3.21511	1.13467	1.57692	1.67729	1.03353	1.92325	1.60341	0.562626	2.01786	0.400872	-0.616221	-0.159491	1.71739	1.84566	2.67807	1.63046	-0.252389	1.12403	2.65099	-0.326074	0.923905	1.6891	0.665005	2.17262
1812.38	0.324001	3.28745	1.20457	2.09211	1.79001	1.22424	1.92255	1.45513	0.760829	2.11159	0.360202	-0.73529	-0.346026	1.82139	2.02691	2.60633	1.74357	0.0335507	1.43016	2.90878	0.0108555	1.30514	1.67884	0.469648	2.43911
1814.4	0.33624	3.13648	0.998908	2.5047	2.05184	1.48729	1.92185	1.10051	0.959033	2.20532	0.268829	-0.854744	-0.529078	2.2048	2.01731	2.38781	2.09676	0.228518	1.78915	3.16658	0.644097	1.78691	1.69074	0.266018	2.7056
1816.42	0.290968	2.69259	0.525481	2.91729	2.33809	1.4141	1.948	0.74588	1.15724	2.41306	0.177455	-0.409029	-0.582467	2.58821	1.98575	2.20216	2.17052	0.550303	2.13954	3.42437	1.32613	2.17339	2.18733	0.0623881	2.94788
1818.43	0.32524	2.20787	0.56985	3.20096	2.62435	1.4798	1.97414	0.592172	1.82401	2.6361	0.0860811	0.27456	-0.39025	2.31538	1.9542	1.98187	2.13118	0.872088	2.40647	3.57481	2.00817	2.33764	2.82605	-0.340711	2.49443
1820.45	0.36232	1.91314	0.786594	3.42807	3.05547	1.65622	2.00029	0.240454	2.0031	2.72984	0.0454114	0.974508	-0.198032	2.21562	1.92264	1.76157	2.10539	0.869401	2.40038	3.5628	2.6902	1.98008	3.46477	-0.544341	1.8366
1822.46	0.3994	1.39153	0.931767	3.62122	3.48659	1.72192	2.06021	-0.0625481	2.09184	2.82141	-0.0501013	1.54031	-0.279261	2.00921	2.11375	1.57592	1.90271	1.05369	2.36538	3.32515	2.86571	1.5137	4.0175	-0.938282	1.4694
1824.48	0.682012	1.09679	1.22379	3.81437	3.40506	2.00068	2.22191	-0.245674	1.88749	2.77767	0.184892	2.1061	-0.36049	1.83615	2.30485	1.64291	1.90643	1.17783	2.08378	3.06863	2.87385	0.834508	4.51409	-0.941815	1.26913
1826.5	0.845275	0.798409	1.27708	3.63095	3.32353	2.01558	2.38473	-0.159026	1.97624	2.73392	0.376403	2.35479	-0.312056	2.0465	2.49466	1.70991	1.91014	0.867403	1.81827	2.80395	2.88198	0.15532	4.81615	-0.565858	1.00675
1828.51	0.787763	0.757574	1.9833	3.55014	3.04727	1.90485	2.73687	0.466356	2.0656	2.73176	0.618618	2.60347	-0.0825592	1.85935	2.73727	1.70813	1.97365	0.521136	1.50851	2.52974	2.89012	-0.419223	5.06925	-0.181628	0.744375
1830.53	0.801475	0.610163	2.68951	3.46933	2.6499	2.04375	3.3754	0.753922	2.20396	2.69489	0.860833	2.28699	0.0172742	1.52094	2.90919	1.63679	2.0765	0.174869	1.19875	2.12589	2.7144	-0.804174	4.55144	0.0184688	0.5062
1832.54	0.815187	0.503587	2.84862	3.47806	2.25253	2.00277	4.01393	0.73497	2.20457	2.48059	1.10305	1.85271	-0.126509	1.25534	3.08111	1.56546	2.17935	-0.171398	0.933242	1.57159	2.67374	-0.782449	3.91519	0.428303	1.35818
1834.56	0.97311	0.784943	2.90192	3.03808	1.97628	1.85106	4.7179	0.999455	2.29393	2.39561	1.24548	1.41844	-0.36693	0.813197	3.25303	1.63424	2.22326	-0.240042	0.876153	1.17974	2.76087	-0.403161	3.27894	0.828978	1.81574
1836.58	1.13142	1.0663	2.87993	2.60682	1.50164	1.81007	5.30389	1.28954	2.34354	2.31279	1.44275	1.32759	-0.185868	0.477692	3.05668	1.56291	2.26717	-0.368847	0.846703	1.14319	2.88864	0.208164	2.72504	1.37581	2.11997
1838.59	1.08144	1.34766	2.8613	2.59985	1.47265	1.48932	5.7881	1.5236	2.66573	2.27156	1.35019	1.28432	-0.328647	0.0880685	3.00595	1.4144	2.28157	-0.43749	0.728796	1.12551	2.97753	0.819489	2.08514	1.72255	2.25727
1840.61	1.1508	1.6987	2.89799	2.16859	1.44367	1.2793	6.23047	1.49799	2.62566	2.38211	1.30111	1.57228	0.0493398	-0.301554	2.78966	1.27429	2.29598	-0.35752	0.639058	1.44613	3.06642	1.43081	1.53022	1.88515	2.35318
1842.62	1.22016	1.78749	2.53221	1.73734	1.80567	1.06927	6.28437	1.05457	2.5648	2.45107	1.25203	1.90664	0.162954	-0.761635	2.71897	1.19456	2.25059	-0.469858	0.549319	1.77628	3.15532	1.62041	1.0021	2.04776	2.44909
1844.64	1.27581	1.98286	2.16643	1.46662	2.46122	1.13437	5.92474	1.02897	2.16817	2.52004	1.14866	2.19459	0.244643	-1.07047	2.58413	1.07044	2.2052	-0.389888	0.45958	2.23608	3.37927	1.40099	0.877517	2.39449	2.42979
1846.66	1.35461	2.17822	2.12282	1.02664	2.94432	1.24045	5.68486	1.10896	2.10731	2.72809	1.09958	2.42023	0.53932	-1.27904	2.63757	0.946318	2.07705	-0.386816	0.369842	2.68965	2.9377	0.991872	0.873872	2.54065	2.00867
1848.67	1.28921	2.02254	2.15952	1.01248	3.47876	1.1482	5.25979	1.06501	2.06662	2.94674	1.05366	2.70818	1.01395	-1.48413	2.50273	0.676187	1.90389	-0.463714	0.280103	3.0358	2.28892	1.11926	0.867733	2.68681	1.95903
1850.69	1.20025	1.86686	2.30914	1.17302	4.21159	1.25428	4.78047	0.990672	1.97695	3.16538	1.00773	2.77049	1.12756	-1.68922	2.51349	0.552068	2.22178	-0.540611	0.226389	3.13008	1.64013	1.33827	0.865239	2.58441	1.6506
1852.7	1.22341	1.75486	2.51579	0.909283	4.72939	1.5294	4.30116	0.89869	1.86709	3.45045	0.961802	2.6827	1.64833	-1.58334	2.37864	0.815661	2.04862	-0.471356	0.261132	3.22436	1.10967	1.55727	0.730748	2.48202	1.34217
1854.72	1.24657	1.64286	2.62872	1.06982	4.81332	1.7918	3.81533	0.849958	1.84692	3.58373	0.907513	2.26461	1.75759	-1.19163	2.3894	0.691543	1.87547	-0.4021	0.295875	2.98849	0.579214	1.61777	0.597755	2.37963	1.19663
1856.74	1.42919	1.68654	2.82713	1.23036	4.35284	2.0542	3.384	0.885998	1.82446	3.65059	0.714958	1.80012	1.97435	-0.715366	2.25455	0.571055	1.70231	-0.140536	0.330618	2.55083	0.11387	1.99536	0.464761	2.22807	1.05108
1858.75	1.68392	1.73021	3.02555	1.38091	3.61551	1.85586	3.07243	0.842044	2.08879	3.58655	0.57669	1.38204	2.22303	-0.239103	2.50804	0.657415	1.71493	-0.0712808	0.381495	2.11317	-0.351475	2.75087	0.213557	2.35024	1.02074
1860.77	1.84338	1.54621	3.19886	1.69199	3.15503	1.82364	2.46832	0.822429	2.05381	3.46625	0.384135	1.02627	2.41561	-0.0486743	2.57324	0.652646	1.8103	0.152389	0.476148	1.68175	0.0139295	3.50638	-0.0401411	2.19869	1.32616
1862.78	1.99284	1.36221	3.37217	2.01723	2.52211	1.98975	2.15676	0.846768	1.95391	3.33536	0.237506	0.607411	2.27109	0.141754	2.82673	0.744909	2.14897	0.376059	0.527026	1.49904	0.474158	3.62566	-0.172294	2.04713	1.6545
1864.8	2.17546	1.1782	3.13948	2.16777	1.88918	1.95753	2.00681	0.994527	1.82286	2.85458	0.178382	0.189328	2.45783	0.611248	3.08022	0.83127	1.8437	0.456265	0.54316	1.56321	0.919001	3.46716	-0.304447	2.51747	2.30025
1866.82	2.33492	0.950523	2.84642	2.21193	1.2736	1.92531	1.85687	1.11407	1.70198	2.30738	0.119257	0.0522957	2.35422	0.832003	3.33371	0.538319	2.02946	0.390319	0.60307	1.62737	1.28441	3.28048	-0.304603	2.98781	2.94601
1868.83	2.49439	0.929831	2.77094	2.25609	1.0919	1.99255	1.75415	1.28401	1.59111	1.76018	0.207025	0.37317	2.10045	0.526499	3.61823	0.854043	2.189	0.467836	0.769228	1.69154	1.66519	2.89633	-0.305239	3.45815	3.24706
1870.85	2.48438	0.914527	2.63509	2.14927	1.10925	2.05978	1.79609	1.50295	1.49268	1.2794	0.460371	0.694044	1.82248	0.314025	3.90275	1.17454	2.34854	0.545352	0.935385	1.95749	2.00611	2.51217	-0.304565	4.0546	3.66653
1872.86	2.40226	1.24156	2.34203	1.8919	1.23101	2.31263	1.83804	1.72189	1.36657	0.975948	0.713716	0.992306	1.58543	0.248945	3.89807	1.4039	2.32231	0.479406	1.08541	2.21927	2.4572	1.90498	-0.0532628	4.30038	3.96759
1874.88	2.33256	1.79627	2.20617	1.63454	1.24836	2.39936	2.2076	2.14125	1.25298	0.672495	0.966378	1.29057	1.37256	0.4697	3.53853	1.72856	2.40389	0.335943	0.938862	2.48105	2.60799	1.2978	0.220378	4.81987	3.94031
1876.9	2.27504	2.00864	2.09512	1.19739	1.29163	2.55383	2.40437	2.5606	1.22183	0.369041	1.21904	1.90001	1.41347	0.690454	3.53385	1.95793	1.90857	0.505443	0.836091	2.60571	2.74341	0.790328	0.374968	5.21463	3.78938
1878.91	2.20751	2.21563	2.27714	0.753521	1.28712	2.64056	2.5592	2.86132	1.38283	0.66195	1.3842	2.19827	1.12826	0.632144	3.52917	2.18495	1.98473	0.818407	0.678948	2.60153	2.8942	0.406175	0.650806	4.88087	3.41743
1880.93	2.1378	2.42801	2.45916	0.416033	1.26526	2.44059	2.71403	3.19025	1.55382	0.95559	1.54581	2.02033	0.993539	0.558364	3.31792	2.13971	2.06631	1.10611	0.47803	2.43672	3.04941	0.0502039	0.9407	4.35823	3.07059
1882.94	2.06809	2.43339	2.48396	0.085273	1.29118	2.15388	2.86886	3.28714	1.55873	1.24923	1.41977	1.70003	0.956261	0.823473	3.07565	1.8651	2.17412	0.896555	0.170864	2.2719	2.97582	0.136425	1.35218	3.8118	3.08158
1884.96	1.8408	2.51578	2.20415	-0.0345129	1.31709	1.82143	3.0237	3.26266	1.57363	1.54858	1.26642	1.55715	0.918983	0.995554	3.03994	1.5905	2.27651	0.687003	-0.0819303	2.04923	2.87698	0.222646	1.64076	3.17958	2.83953
1886.98	1.6022	2.25584	2.08155	-0.154299	1.51283	1.53472	3.21125	3.23818	1.77232	1.80151	1.26219	1.25946	0.784263	1.02024	3.42053	1.31589	2.25819	0.765321	-0.279166	1.78428	2.66798	0.781331	1.7984	2.63316	2.85052
1888.99	1.43461	1.99589	1.80173	-0.156777	1.70858	1.24801	3.24398	2.94868	1.81492	2.04979	1.21812	0.961772	0.706077	1.23927	4.15598	1.03711	2.06448	0.843639	-0.151649	1.51934	2.71149	1.40852	1.91965	2.08674	2.86151
1891.01	1.26484	2.07828	1.49548	0.0205223	1.8784	0.854707	3.14456	2.69944	1.74737	2.29808	1.17406	0.353679	0.783269	1.49873	3.94942	0.928299	2.36235	0.608994	-0.0241325	1.25022	2.75499	2.03572	2.0409	1.66506	2.99615
1893.02	1.09506	2.16605	1.05976	0.204827	2.096	0.529143	3.14894	2.45021	1.51882	2.36157	1.18424	0.200675	0.941156	1.7582	3.67252	0.959167	2.24164	0.229941	0.157756	1.05564	2.93263	2.59837	2.13191	1.60643	3.15658
1895.04	0.927467	2.24844	0.62404	0.389131	2.24637	0.527669	3.15332	2.20097	1.36273	2.36265	1.25377	0.378099	1.16875	2.09145	3.60219	1.35537	2.11551	0.0205587	0.339645	1.17631	3.10586	3.16103	2.20887	1.73668	3.29122
1897.06	0.660774	2.33083	0.141025	0.613957	2.34896	0.488815	3.1577	2.02264	1.43576	2.36373	1.47243	0.555522	1.43171	2.07661	3.4849	1.75157	1.92181	0.1843	0.521534	1.14238	3.4925	3.30926	2.05818	1.91092	3.01335
1899.07	0.561677	2.26759	-0.0373741	0.778793	2.54817	0.495692	3.16208	1.91191	1.50878	2.3591	1.86552	0.592603	1.63874	2.01998	3.16104	2.14777	1.75329	0.348042	0.513325	1.3209	3.56553	3.45749	2.13514	2.12525	3.02
1901.09	0.850005	2.20435	-0.215773	0.896378	2.48094	0.404108	3.13373	1.80117	1.42571	2.52664	2.10949	0.807108	2.13162	1.96335	2.45659	2.45649	1.70548	0.497834	0.449558	1.64627	3.31809	3.1978	2.21209	2.29949	2.89201
1903.1	0.751156	2.21478	-0.409602	0.943905	2.51033	0.312524	2.94577	1.7307	1.66545	2.69881	2.48652	1.04725	2.56797	1.71238	1.7991	2.75963	1.79142	0.517168	0.313833	1.97163	2.67985	2.86959	2.35039	2.45352	2.76402
1905.12	0.652308	2.22522	-0.605579	1.19923	2.49324	0.349904	3.04957	1.47874	1.97764	2.72018	2.86356	1.2874	2.61961	1.42097	1.84813	2.90255	1.80979	0.536502	0.0932757	2.297	2.17989	2.54139	2.4414	2.62776	2.6655
1907.14	0.55346	2.23566	-0.672086	1.64361	2.52263	0.387283	2.96233	1.22678	2.30513	2.654	2.73924	1.4423	2.63279	1.17212	1.98151	2.82748	1.82816	0.947804	-0.0377046	2.552	1.40752	2.12083	2.46289	2.48089	2.53682
1909.15	0.530153	2.02257	-0.738593	2.088	2.61925	0.399405	2.80272	1.12658	2.54487	2.64949	2.55911	1.56446	2.66875	0.923258	2.11489	2.50169	1.84653	1.36422	-0.168685	2.6035	0.625009	1.70027	2.48438	2.50418	2.40884
1911.17	0.605943	1.78838	-0.809373	2.44952	2.70868	0.450741	2.71548	1.13712	2.57679	2.67087	2.37897	1.68663	2.54477	0.924015	2.29523	2.1759	1.93247	1.76131	-0.299665	3.08486	-0.244965	1.60791	2.6262	2.50726	2.55872
1913.18	0.954934	1.63853	-0.828586	2.81105	2.70148	0.502077	2.94282	1.09523	2.61602	2.69224	1.97824	1.78006	2.44913	1.01651	2.47557	2.00776	2.11986	2.28062	-0.149033	3.41162	-0.801328	1.62251	2.6477	2.47909	2.58819
1915.2	0.654604	1.48868	-0.847798	3.21983	2.99688	0.606144	2.85558	1.05334	2.65525	2.54145	1.40696	1.87349	2.09465	1.12545	2.64188	1.86647	2.30725	2.54724	0.00160007	3.36272	-1.03722	1.53016	2.68346	2.51542	2.43196
1917.22	1.00335	1.26515	-0.337179	3.20658	2.98968	0.708376	3.24254	1.14165	2.52046	2.36477	0.743122	1.94128	1.74018	1.21794	2.93316	1.73075	2.42846	2.94433	0.174922	3.26677	-1.07278	1.39259	2.67194	2.57195	2.27573
1919.23	1.35209	1.05441	0.177222	2.98554	3.02895	0.720497	3.15529	1.38683	2.38567	2.55692	0.0792876	1.99397	1.58968	1.31043	2.79925	1.3202	2.42761	3.15509	0.433076	3.21786	-1.24662	1.25503	2.85708	2.60827	2.08286
1921.25	1.4064	0.843664	0.754175	2.57516	2.99014	0.863071	3.46988	1.75076	2.1437	2.94026	-0.0598048	1.69362	1.47515	1.19597	2.4677	1.25956	2.42675	2.94363	0.601653	3.43992	-1.28218	1.36199	3.02072	2.81168	1.92663
1923.26	1.38517	0.85645	1.33113	2.13606	2.98294	0.856772	3.85684	1.84418	2.00891	3.32359	-0.198897	1.67552	1.32465	1.24591	2.13615	1.41791	2.36732	2.58265	0.831921	3.71089	-1.30761	1.46895	3.18436	2.84492	1.76324
1925.28	1.53834	0.901134	1.95965	1.76129	2.95132	0.848638	3.69973	1.9376	1.95682	3.8208	-0.337989	1.37517	1.26755	1.29585	2.08932	1.57626	2.36646	2.22167	1.12509	3.70659	-0.90476	1.33076	3.33373	2.87104	1.45814
1927.3	1.41831	0.913921	2.5366	1.46833	2.71969	0.840503	3.22804	2.08344	1.85763	4.31801	-0.351008	1.06648	1.23804	1.29031	2.04249	1.51562	2.24439	1.73847	1.30024	3.44806	-0.50191	1.0856	3.49737	2.89717	1.12358
1929.31	1.57148	0.823328	3.24649	1.17571	2.28208	0.818676	3.07093	2.25365	1.75844	4.87781	-0.171852	0.811323	1.40924	1.26831	2.00968	1.57696	2.17418	1.45187	1.47538	3.71903	-0.197442	1.27922	3.69458	2.89005	1.11626
1931.33	1.45145	0.732736	3.34208	1.34374	2.25047	0.840711	2.59924	2.13365	1.70635	5.4635	-0.0143156	0.556164	1.21402	1.36965	1.55437	1.57578	2.13017	1.33328	1.59998	4.03704	-0.242166	1.51805	4.15906	3.01061	0.96452
1933.34	1.33142	0.58022	3.43768	1.51177	2.26514	0.862746	2.44214	1.97706	1.65426	5.73871	0.164841	0.54481	1.04415	1.36411	1.65548	1.84385	2.20822	1.40101	1.72458	4.3281	-0.524821	1.42505	4.47088	3.13117	0.964368
1935.36	1.50582	0.427703	3.47072	1.6798	2.31142	0.630546	1.97045	1.68255	1.7699	5.5768	0.308571	0.947674	0.874281	1.62985	2.00423	1.80521	2.26009	1.6434	1.82238	4.25995	-0.866313	1.10598	4.78271	3.31814	0.957046
1937.38	1.61322	0.428755	3.50376	1.87655	2.32608	0.65888	1.71068	1.52596	1.71781	5.4149	0.452301	1.12111	0.704411	1.73119	2.35299	1.57748	2.37053	1.88579	1.80305	4.24599	-1.2078	0.860827	4.73702	3.55915	0.956893
1939.39	1.54622	0.419011	3.5368	2.04458	2.37236	0.563431	2.10714	1.39032	1.79364	5.00852	0.596031	1.58294	0.509191	1.83252	2.41703	1.34974	2.41791	2.12819	1.71672	4.17784	-1.8901	0.786916	5.02546	3.80727	1.09844
1941.41	1.31782	0.469944	3.46333	2.13079	2.61866	0.467982	2.31906	1.23373	1.96538	4.4653	0.659857	2.04477	0.203617	1.9394	2.16645	1.31975	2.4653	2.35309	1.40134	4.4181	-2.5724	0.713006	5.3139	4.12465	1.23998
1943.42	1.08943	0.624257	3.25693	2.21667	2.67707	0.51001	2.5496	1.05277	2.13712	3.85949	0.606674	2.45307	-0.280943	1.86236	2.23049	1.16245	2.25286	2.50361	1.07555	4.34995	-3.00308	0.307279	4.86469	4.44202	1.10027
1945.44	0.861029	0.728688	2.96212	2.24415	2.53545	0.519917	2.76152	1.01265	2.15593	3.19479	0.6705	2.86137	-0.399086	1.67844	2.55624	1.06768	2.01423	2.43579	0.777628	4.2818	-3.04624	-0.0241689	4.1482	4.76168	1.4114
1947.46	0.632425	0.882256	2.77611	2.27163	2.21512	0.529824	2.99206	0.993485	2.38467	2.34928	0.617317	3.05363	-0.50944	1.79451	2.6314	0.9729	1.93962	2.36798	0.479703	4.11637	-2.85148	0.545118	3.435	4.91577	1.27525
1949.47	0.507558	1.03582	2.5901	2.44584	2.02723	0.697293	3.22259	0.877183	2.32765	1.77559	0.521928	3.02439	-0.439228	1.61059	2.51818	0.981548	1.89119	2.06453	0.208568	4.03918	-2.46822	1.18832	2.7218	5.00346	1.13554
1951.49	0.496923	1.03501	2.40408	2.62004	1.83934	0.740979	3.16822	0.741715	2.34646	1.20189	0.500853	2.88873	-0.369017	1.42668	2.40496	1.15939	1.84276	1.76108	0.00327941	3.84464	-1.8955	1.62685	2.63381	4.94549	0.999395
1953.5	0.486289	1.03419	2.21807	2.82586	1.81839	0.944992	2.8912	0.436588	2.28944	1.09565	0.479777	2.74693	-0.415841	1.18495	2.29173	1.29579	1.79882	1.65215	0.121567	3.76745	-1.05317	2.13929	1.93047	4.88752	0.864351
1955.52	0.819783	0.98349	1.90329	3.17763	1.97051	1.19174	2.79872	0.30112	2.17632	1.12626	0.458702	2.60512	-0.235276	0.943218	2.49313	1.22983	1.75487	1.5607	0.441037	3.57291	-0.210837	2.65173	1.22098	4.41677	0.729306
1957.54	1.15328	0.97796	1.58851	3.38345	2.31052	1.31471	2.68763	0.0169473	1.93665	1.15686	0.602962	2.4843	0.00930564	1.13634	2.3799	1.22261	2.12527	1.46926	0.770913	3.28109	0.47825	2.99575	1.20126	3.94602	0.73906
1959.55	1.48677	1.02231	1.55005	3.56178	2.51846	1.55897	2.63326	-0.248059	2.03379	1.3268	0.581886	2.37021	0.257322	1.25451	2.02901	1.2154	2.49747	1.42814	1.15095	2.87615	1.06698	3.22523	1.18153	3.13448	0.442391
1961.57	1.82047	1.06666	1.32046	3.46563	2.85883	1.80323	2.56027	-0.183475	1.92101	1.82282	0.6562	2.24345	0.577246	1.00358	1.67812	1.20818	2.70566	1.38702	1.53098	2.41002	1.65571	2.57991	1.16181	2.48245	0.448581
1963.58	2.05044	1.18077	1.09088	3.22275	3.06676	2.01371	2.44918	0.0370694	2.01815	2.26601	0.86359	2.21756	0.784217	1.00352	1.45158	1.06515	2.91385	1.58153	1.86247	1.94389	1.99563	1.76791	1.16844	1.83041	0.458335
1965.6	2.3082	1.38943	0.943616	2.97987	3.3858	2.07753	2.41107	0.217955	2.11528	2.70921	1.14739	2.24528	1.04675	0.945714	1.22019	0.880687	2.86378	1.76161	2.18194	1.54094	2.14608	1.08668	0.907377	1.26997	0.459438
1967.62	2.39014	1.50435	0.944748	2.70539	3.5379	2.1048	2.49952	0.577312	2.21242	2.78965	1.43118	2.27299	1.42632	1.00346	0.984972	0.737657	2.73235	1.65129	2.11972	1.07481	2.02691	0.405438	1.16823	0.70954	0.464525
1969.63	2.22347	1.54646	1.38201	2.28494	3.40582	2.04373	2.75931	0.787966	2.39947	2.92294	1.59983	2.29398	1.68886	1.17944	0.749755	0.730443	2.60092	1.54097	2.12134	0.730236	1.90775	-0.297867	1.43524	0.492641	0.469612
1971.65	2.12267	1.49754	1.81926	2.2365	3.2146	2.01083	3.01909	1.14732	2.79623	3.05622	1.69852	2.21945	1.89516	1.1045	0.514537	0.660594	2.26311	1.41802	2.12296	0.537115	1.82517	-0.83276	1.7023	0.275742	0.315314
1973.66	2.02188	1.44861	1.96766	2.18806	3.32571	1.76972	3.24077	1.47691	2.88614	3.16852	1.98953	1.77392	2.09804	1.24411	0.498619	0.546718	1.92349	1.3077	2.07442	0.45711	2.01176	-1.30125	1.96937	0.274739	0.161016
1975.68	2.18238	1.39969	2.19837	2.4141	3.43682	1.30124	3.29111	1.07113	2.74248	2.93475	2.28053	1.32839	2.32672	1.56188	0.656504	0.432842	1.45545	1.19738	2.00769	0.577386	2.19835	-1.46384	2.23643	0.279807	0.00671766
1977.7	2.34287	1.19383	2.3292	2.64014	3.61493	1.06012	3.37956	0.625681	2.47106	3.12304	2.45392	1.24714	2.18713	1.8219	0.814388	0.566775	0.987403	1.47758	1.94385	0.766887	2.50411	-1.45977	2.4589	0.284875	0.00140953
1979.71	2.32848	0.887227	2.3777	2.86618	3.58837	0.738308	3.46801	0.397037	2.6797	2.80737	2.47659	0.955305	1.99198	2.13967	0.977119	0.700709	1.02963	1.77222	1.66974	0.956388	2.54069	-1.4138	2.57578	0.289943	0.281576
1981.73	2.48991	0.681366	2.2778	3.24185	3.56181	0.643855	3.66792	0.138625	2.71671	2.4917	2.49925	0.663472	1.58917	2.40464	1.14836	0.834643	1.15322	2.16274	1.7154	1.22473	2.57727	-1.24425	2.45195	0.0685633	0.453549
1983.74	2.71721	0.548322	1.97706	3.6328	3.73299	0.672022	3.52602	-0.296929	2.35538	2.12319	2.63708	0.378367	1.47998	2.54643	1.31961	0.898727	1.27681	2.43104	1.50265	1.46429	2.26269	-0.763535	2.32812	-0.33122	0.448241
1985.76	2.84744	0.503525	1.62614	3.47956	3.96331	0.338213	3.38413	-0.732483	1.91088	2.03126	2.72005	0.384783	1.61631	2.80507	1.49085	1.04245	1.4004	2.71196	1.48446	1.77154	1.91153	-0.282817	2.2043	-0.731002	0.597231
1987.78	2.94056	0.458728	1.61525	3.37226	4.00618	0.0814263	3.04232	-0.961127	1.85798	1.87986	2.68066	0.875751	1.50713	2.68581	1.66934	1.51228	1.53277	2.98026	1.27171	2.0788	1.22002	0.133688	2.08047	-1.13585	0.746166
1989.79	2.44773	0.450173	1.63469	3.26496	4.04905	0.324966	3.07176	-0.736387	2.03866	2.06876	2.64127	1.36672	1.20611	2.42264	1.71882	1.70003	1.79357	3.24855	1.01417	2.3363	0.599684	0.588268	1.81013	-1.3623	1.04491
1991.81	1.9549	0.604087	1.9384	3.04102	3.59224	0.341144	3.10473	-0.330176	2.43217	1.84136	2.54005	1.52895	1.29208	2.3012	1.76831	1.99189	2.05438	3.12632	0.802276	2.57702	0.202497	1.35941	1.70454	-0.861457	1.19467
1993.82	1.56194	0.76501	2.05774	2.81707	3.229	0.940627	3.13769	-0.101108	2.26054	2.11793	2.4337	1.90176	1.62356	2.18416	1.93535	2.28376	2.0372	3.07062	0.865255	2.7653	0.074481	1.77208	1.55803	-0.360613	0.914231
1995.84	1.16897	1.01689	2.36145	2.23976	2.83894	1.31275	2.97075	0.12796	2.34561	2.3945	2.30247	2.27231	2.1627	2.06218	1.99214	2.57563	2.02002	3.01492	0.559905	2.79489	-0.347852	2.19329	1.41152	0.36668	0.425436
1997.86	0.776007	1.1708	2.71799	1.64716	2.23009	1.53725	2.97428	0.554101	2.73912	2.71813	2.17125	2.64286	2.08059	1.94515	2.03694	2.58542	1.99504	3.08145	0.449116	2.92718	-0.127152	2.15521	1.13871	1.28782	0.425382
1999.87	0.459886	1.20704	3.15746	1.37271	1.62124	2.09557	2.77673	1.0467	2.77203	2.59693	1.99452	2.79867	1.75296	1.71125	2.08173	2.3987	1.97005	3.48507	0.0880922	2.99177	-0.198319	2.28731	1.01403	2.19352	0.57514
2001.89	0.180866	1.24328	3.45776	1.003	1.02955	2.65388	2.98017	1.37481	2.4965	2.47574	1.66854	2.86909	1.98435	1.71566	2.12653	1.9299	1.93629	3.88869	-0.0226967	3.05636	0.0935484	2.64195	0.741475	2.39286	1.15789
2003.9	0.286484	1.24606	3.69496	0.682603	0.437819	3.09785	2.9837	1.65532	2.55323	2.30749	1.49182	2.90236	2.30207	1.8618	2.13853	1.87219	1.90252	3.83574	0.0821864	3.16868	-0.261761	2.95851	0.763311	2.41381	1.63222
2005.92	0.392103	1.17355	3.74779	0.545917	0.278762	3.3832	3.01155	1.74171	2.52489	2.18629	1.21003	2.73392	2.32828	1.86621	2.25053	1.4034	1.86876	3.7599	0.18708	2.91497	-0.840221	3.13394	0.638633	1.50931	2.10655
2007.94	0.437742	1.19854	3.98499	0.40923	0.235717	3.27501	3.0394	1.82809	2.58162	2.21576	0.933363	2.56548	2.10898	1.78827	2.14496	0.934601	1.86096	3.61753	0.228985	2.94128	-1.2182	3.62594	0.660469	0.802957	2.75006
2009.95	0.80787	1.12557	3.94772	0.546411	0.219483	3.16683	2.91771	2.05439	2.21434	2.24522	0.681577	2.39931	1.88967	1.71034	1.94622	0.465804	1.83631	3.47516	0.631175	3.13344	-0.949201	4.07474	0.682305	0.497456	3.70503
2011.97	1.20713	1.4526	3.85763	0.613473	0.335413	3.12924	2.79602	2.26076	1.95507	2.21576	0.650805	2.57989	2.0933	1.63241	2.05822	0.408094	1.86843	3.3328	0.783868	3.29953	-1.11223	4.69371	0.830432	0.176511	4.32917
2013.98	1.53162	1.85491	3.6756	0.680535	0.451343	3.09164	3.02495	2.32407	2.05639	2.35454	0.72038	2.83264	2.20163	1.52696	2.04553	0.5371	1.85158	2.73066	0.992237	3.2734	-0.843229	5.14251	0.825147	-0.105198	4.76212
2016	1.85611	2.15096	3.49357	0.796924	0.567311	2.87499	3.0528	2.30573	2.07617	2.49332	1.03608	2.62932	1.94979	1.44903	2.03285	0.479	1.83473	2.2512	1.14493	3.43948	-1.00625	5.40684	0.967744	0.36378	4.8035
2018.02	2.14843	2.44423	3.29238	0.613613	0.868036	2.47236	3.08065	2.28738	1.76149	2.54151	1.10566	2.46315	1.69794	1.47529	2.00816	0.290066	2.00403	2.34167	1.3249	3.35348	-0.453115	5.41179	0.962459	0.832757	4.18669
2020.03	2.44075	2.73751	3.09119	0.361124	1.33477	2.22834	2.99026	2.2817	1.42256	2.58969	1.42354	2.3785	1.65128	1.50155	1.88347	0.230139	2.17332	2.48272	1.5744	3.58105	0.100024	5.2413	0.957174	1.49989	3.56988
2022.05	2.79306	2.77822	2.85039	0.108636	1.83189	2.02192	3.07118	2.24736	1.10788	2.48722	1.64456	2.36303	1.57955	1.60575	1.85879	0.170211	2.07043	2.59608	1.76522	3.19831	0.372144	5.07081	1.07995	2.46158	2.9337
2024.06	2.82087	2.72895	2.67	-0.213971	2.32901	1.81549	3.30164	1.90494	1.13213	2.42465	1.94683	2.30264	1.44441	1.56881	2.20845	0.320874	2.25658	2.70944	1.6957	2.72958	0.231989	4.44315	1.20272	3.04524	2.58062
2026.08	2.73654	2.13922	2.48962	-0.392434	2.82614	1.45903	3.56812	1.56252	1.0445	2.37396	1.87517	1.87124	1.21397	1.56773	2.08376	0.342531	2.12156	2.8228	1.87567	2.12133	0.28524	4.18376	1.32712	3.60609	2.51035
2028.1	2.76435	1.54949	2.33368	-0.570897	3.17686	1.10256	3.68507	1.2967	0.829464	2.32327	1.90722	1.36539	1.07884	1.59417	2.016	0.392657	2.30771	3.08653	2.0665	1.73859	0.145063	3.55609	1.4568	4.16595	2.48146
2030.11	2.79217	0.885526	2.28176	-0.609794	3.52758	0.881038	3.80201	1.03238	0.695349	2.23267	1.68005	1.28074	0.990334	1.50424	2.1916	0.732306	2.51184	3.22758	2.24647	1.16364	0.198314	2.7672	1.71979	4.65867	2.41119
2032.13	2.79403	0.402064	1.86796	-0.301305	3.69358	0.730997	3.71162	0.768057	0.56406	2.27258	1.54975	1.22035	0.90183	1.0388	2.0752	1.07378	2.31166	3.33725	2.2429	1.18853	0.111409	2.39893	1.98278	4.6459	2.95773
2034.14	2.7959	-0.081398	1.45416	0.00929798	3.67478	0.580955	3.91895	0.549394	0.459719	2.32309	1.05429	1.24462	0.813361	0.573353	1.89182	1.31284	2.11147	3.41923	2.06491	1.21341	-0.028767	2.03065	2.11246	4.38919	3.26458
2036.16	2.79777	0.165966	1.02114	0.818839	3.50957	0.645671	3.70022	0.40387	0.331131	2.3736	0.655697	1.12779	0.845459	0.107908	1.70844	1.65432	2.19586	3.5289	1.94559	1.62103	-0.0988961	1.66238	2.10327	3.6397	3.81112
2038.18	2.59317	0.557811	0.961515	1.44776	3.17813	0.451724	3.48149	0.430241	0.199843	2.3842	0.175847	0.986216	0.959526	0.143774	1.26981	1.81108	2.00806	3.29302	1.83712	1.65149	-0.109407	1.67082	2.09408	2.66509	3.83487
2040.19	2.47159	1.18807	0.620682	2.00266	2.8467	0.666481	3.14593	0.717087	0.0751254	2.3948	0.0586882	0.8689	1.07359	-0.216398	1.08643	1.96784	2.29823	3.27541	1.79545	2.00001	-0.288046	0.898592	2.08326	1.71328	3.54793
2042.21	2.22834	1.76384	0.595794	2.55756	2.69529	0.709663	2.81038	1.00393	0.077825	2.4144	-0.371958	0.751585	1.18766	-0.187401	1.09301	2.09614	2.2761	2.92961	1.67613	2.03046	-0.413413	0.907033	2.07244	0.738671	3.29972
2044.22	1.98508	2.52011	0.369804	2.9729	2.90361	0.968532	2.44018	1.35828	0.238062	2.71579	-0.430475	0.912406	1.30176	-0.0695546	0.44879	1.75519	2.23599	2.57544	1.56766	2.06092	-0.592053	1.0767	1.80664	-0.010814	3.01278
2046.24	1.73996	3.09437	0.6547	3.29122	2.75219	1.23569	2.31196	1.51515	0.60646	2.73538	-0.488992	1.02667	1.30564	0.319614	0.504017	1.78107	2.52814	2.13929	1.41024	1.68376	-0.770692	1.05649	1.40212	-0.254808	2.72584
2048.26	1.49484	3.66009	0.84251	3.60954	2.83175	1.50285	1.94177	1.62636	0.972159	2.74438	-0.279219	1.14093	1.19041	0.928565	0.816529	2.01648	2.99547	1.70314	1.35773	1.3066	-0.781181	0.652539	1.26962	-0.457182	2.67947
2050.27	1.24972	3.49902	1.18624	3.09651	2.91132	1.36138	1.86097	1.89056	1.33786	2.78249	-0.069445	1.3494	0.979682	1.49268	0.938733	2.14947	3.45935	1.57586	1.23422	0.866675	-0.896059	0.632329	1.14794	-0.676823	2.27391
2052.29	1.16675	3.26951	1.24934	2.49283	3.31415	1.67244	1.87537	2.02404	1.70626	2.79149	0.0193582	1.62753	0.750387	1.67431	1.15607	2.25659	3.92324	1.79413	1.11072	1.15144	-0.501668	0.603679	1.02625	-0.240342	2.22351
2054.3	1.14281	2.95636	1.59365	1.88915	3.55994	1.93958	1.9858	1.89704	2.07156	2.64521	-0.101612	1.88337	0.521092	2.23842	1.27828	2.36371	4.17241	1.48526	0.920406	0.671693	0.0546385	1.1866	0.765983	-0.492423	2.2244
2056.32	1.34626	2.6977	1.49656	1.25501	3.77212	2.3783	2.1549	1.69956	2.43687	2.48994	-0.012809	2.07048	0.254642	2.39105	1.29375	2.33977	4.46168	1.8969	0.692103	0.68182	0.610945	1.17347	0.644301	-0.744504	2.18253
2058.34	1.54971	2.37271	1.43629	0.578046	3.62456	2.62302	2.40606	1.57256	2.52878	1.7057	-0.133779	1.97944	-0.0242303	2.566	1.87018	2.68265	4.32609	2.31691	0.576645	0.691946	1.12021	1.16033	0.50628	-1.1989	2.17939
2060.35	1.79765	2.01582	1.27893	-0.0560951	3.83673	2.51264	2.62258	1.64304	2.41191	1.16334	-0.0622134	1.9107	-0.180467	2.74094	2.03916	2.37626	4.07641	2.35341	0.400855	0.702073	1.07665	1.35951	0.634597	-1.6533	2.17607
2062.37	2.04559	1.70089	1.33163	-0.659774	4.00628	2.40226	2.88673	1.71352	2.25011	1.19245	0.00935267	1.84532	-0.0592027	2.69387	1.86432	1.75103	3.65155	2.38991	0.337909	0.7122	0.826183	2.25143	0.624197	-1.67998	2.17186
2064.38	2.29354	1.50918	1.17427	-0.664749	3.79196	2.48575	3.11623	1.27092	2.08831	1.19786	0.0607472	1.75428	0.0620619	2.69163	1.87979	1.12334	3.21775	2.11754	0.901765	0.787328	0.690596	2.70579	0.746127	-1.46245	2.28735
2066.4	2.58579	1.35922	0.95381	-0.328477	3.34938	2.35441	3.61775	0.955323	1.9197	1.23239	0.253284	1.66661	0.356452	2.7117	1.71963	0.417046	2.61759	1.89138	1.46562	0.514932	0.0457399	3.16014	0.868057	-1.69872	2.29023
2068.42	2.81902	1.30131	0.845972	-0.0621921	3.06384	2.00834	4.03414	0.639724	1.6133	1.56663	0.425649	1.71301	0.710255	2.59749	1.57493	-0.210643	2.02638	1.97409	2.02948	0.72228	-0.652701	2.97647	1.12858	-1.01166	2.28907
2070.43	2.86351	1.24341	0.898681	0.304542	2.84952	1.66226	4.39185	0.394605	1.44508	1.75642	0.618185	1.82815	1.10121	2.36032	1.41476	-0.707274	1.43517	1.63679	2.69813	0.724518	-1.38732	2.60059	1.25051	-0.146734	2.29194
2072.45	2.908	1.25182	1.01167	0.721717	2.63521	1.32668	4.70215	0.0790056	1.5524	2.33331	0.79055	1.83151	1.66354	1.92177	1.10109	-1.2039	1.30646	1.29949	2.71199	0.69813	-2.03218	2.79001	1.52107	0.718196	2.30403
2074.46	2.92839	1.29365	1.12429	1.19331	2.47388	1.30572	5.01244	-0.20492	1.50066	2.9102	0.770379	1.83486	2.21345	1.45855	0.787419	-1.41809	1.17775	1.3457	3.38065	0.671742	-1.85822	2.09982	1.66401	1.58313	2.33803
2076.48	2.62777	1.38885	1.12393	1.5372	2.09002	1.39141	4.96156	-0.476078	1.65291	2.84452	0.545286	1.98479	2.60494	0.997573	0.770723	-1.2719	1.0114	1.39191	4.06419	0.645354	-1.59225	1.10064	1.80695	2.04479	2.40466
2078.5	2.32715	1.51184	1.23656	1.61481	2.143	1.4771	4.91067	-0.387452	1.88491	2.77343	0.340366	2.13808	2.98208	0.403871	0.79611	-1.06125	0.845047	1.15188	3.87331	0.616728	-1.5306	0.155284	1.54613	2.27955	2.43848
2080.51	2.02091	1.53989	1.34918	1.39047	2.26721	1.58375	4.4312	-0.241861	2.12373	2.94441	0.0878891	1.8882	3.1861	-0.0571105	1.33049	-0.768417	0.882688	0.865649	3.68243	0.588101	-1.77033	-0.0941376	1.2853	2.28197	2.50206
2082.53	1.71466	1.55788	1.31344	1.56531	2.39141	1.58022	3.82968	-0.0962697	2.50073	2.72888	-0.117031	1.52653	3.14099	-0.406113	1.86487	-0.557776	0.920329	0.786051	3.40448	0.569356	-1.70213	0.349372	1.14765	2.04962	2.56565
2084.54	1.40841	1.57587	1.27733	1.55188	2.44439	1.44523	3.15935	0.126433	2.61301	2.65011	-0.342124	1.31833	3.28559	-0.482751	2.39925	-0.343544	0.95797	0.499817	3.12653	0.550612	-1.59775	1.16876	1.01	1.6394	2.62923
2086.56	1.05624	1.59386	1.24123	1.38424	2.39247	1.39927	2.48902	0.349136	2.56623	2.65505	-0.547044	1.38906	3.08153	-0.143944	2.93363	-0.0638142	0.887598	0.420219	3.39052	0.626707	-1.53609	1.42285	0.861743	1.22646	2.64062
2088.58	0.683686	1.6135	1.64616	1.05504	2.28758	1.26428	1.76284	0.598192	2.67851	2.57628	-0.779349	1.29265	2.87747	0.219535	3.46801	0.316838	0.817226	0.424885	2.92966	0.783446	-1.76958	2.71758	0.868173	1.03464	2.46033
2090.59	0.632136	1.54635	1.61041	0.823087	2.23566	1.02264	1.46811	1.09441	2.63173	2.65232	-0.806734	1.04631	2.67341	0.583014	3.78117	0.566605	0.784495	0.345287	2.34107	0.940186	-2.00307	3.6676	0.874604	1.02069	2.2474
2092.61	0.578628	1.4792	2.01535	0.590387	2.09436	0.781001	1.17338	1.54644	2.47224	2.64464	-0.462408	0.799968	2.4837	1.18006	3.98041	0.754382	0.709895	0.636187	2.02401	1.09692	-2.00435	4.49097	1.15247	1.00673	2.06711
2094.62	0.530748	1.47755	1.9796	0.654703	1.98946	0.539361	0.940015	1.94151	2.34448	2.37159	-0.0906976	0.953434	2.23475	1.6444	3.83083	0.938569	0.597654	0.86394	1.69763	1.27292	-1.50889	4.60165	1.43033	1.22513	1.58856
2096.64	0.482869	1.55644	2.42028	0.389825	1.8804	0.407553	0.90639	2.21983	2.21672	2.33175	-0.144427	1.1069	2.17552	2.10873	3.34641	1.12635	0.485413	1.25573	1.45833	1.43903	-1.3148	4.45824	1.58503	1.44352	1.37562
2098.66	0.434989	1.51423	2.86095	0.243238	1.77133	0.407214	0.959052	2.42104	2.04212	2.27485	-0.198157	1.404	1.87912	2.44595	2.86199	1.31053	0.486428	1.85416	1.27543	1.60515	-1.12072	4.31483	1.73972	1.44019	1.16269
2100.67	0.478734	1.47203	3.3078	0.117054	1.76716	0.329766	1.0887	2.62225	1.81739	2.13424	-0.257324	1.13517	1.81989	2.5468	2.37757	1.42922	0.557814	2.20687	1.10665	1.70505	-1.12201	4.17142	1.88058	1.66131	1.02971
2102.69	0.476776	1.39937	3.31396	0.229956	1.76299	0.380425	1.27419	2.76544	1.59267	2.10208	-0.289106	1.43227	1.76066	2.6804	1.78877	1.48848	0.629201	2.14372	1.12079	1.69896	-1.09412	3.63608	1.86676	1.85212	1.06669
2104.7	0.474818	1.32671	3.80426	0.351964	1.75882	0.380085	1.37644	2.55748	1.35565	1.98619	-0.320889	1.90716	1.70143	2.78126	1.3821	1.52997	0.710649	2.16483	1.0644	1.69008	-1.06623	3.44544	1.70767	2.04293	1.10366
2106.72	0.520521	1.25405	3.81043	0.522755	1.79105	0.607724	1.4017	2.34953	1.15158	2.19939	-0.768008	2.38204	1.69393	2.59737	0.942869	1.61281	0.833965	2.10169	1.12561	1.68119	-0.564486	3.32329	1.69747	1.81987	0.992606
2108.74	0.566224	1.18304	4.25727	0.800595	1.78688	0.835362	1.50395	2.1332	0.915779	2.43588	-1.1715	2.85693	1.74567	2.6416	0.443988	1.69565	0.957282	2.12026	1.27759	1.65306	-0.783487	2.80002	1.68727	1.5968	1.2952
2110.75	0.645481	1.01805	4.23855	0.950358	2.08075	1.06334	1.34883	1.85119	0.692272	2.68124	-1.22056	3.31581	1.69821	2.68582	0.339598	1.88905	1.08168	1.50453	1.4122	1.62492	-1.07562	2.27554	1.67706	1.15991	1.33218
2112.77	0.735583	0.973747	3.75893	1.10012	1.9727	1.15526	1.17622	1.559	0.642147	2.95133	-1.26963	3.31419	1.64887	2.74169	0.378971	2.08244	1.09174	1.15244	1.49042	1.71442	-1.37345	1.75227	1.66686	0.944749	1.48969
2114.78	0.931747	0.929445	3.27314	1.48298	2.26657	1.1628	0.926627	1.26681	0.68531	3.11113	-1.08859	3.71135	1.55207	2.78591	0.418343	2.2818	1.10288	0.575797	1.32927	1.80392	-1.39708	1.41374	1.67048	0.507859	1.61023
2116.8	1.20788	0.913945	2.78736	1.58416	2.06008	1.11877	0.858464	0.974611	1.12319	3.24619	-0.879402	3.62221	1.30175	2.51281	0.920975	2.43966	1.11403	0.48484	1.16811	2.00991	-1.42071	1.12244	1.83034	-0.119843	1.97309
2118.82	1.56342	0.809373	2.25811	1.67623	2.35395	1.12573	0.815969	0.773626	1.66084	3.38126	-0.670217	3.35528	0.988757	2.42918	1.31922	2.59753	1.34913	0.393883	1.07748	2.21932	-1.44435	0.831136	2.13547	-0.735003	2.33595
2120.83	1.75959	0.700893	1.81829	1.72026	2.64781	0.904713	0.85046	0.57264	2.19849	3.25378	-0.417406	3.08835	0.56373	2.65729	1.82185	2.42985	1.7272	0.302926	0.916326	2.42811	-1.96972	0.598005	2.29171	-0.725274	3.07799
2122.85	1.95575	0.596322	1.37846	1.59219	2.53764	0.683698	0.807965	0.390213	2.64866	3.094	-0.236366	2.65386	0.199002	2.52944	2.38414	2.26217	2.10526	0.193391	0.617181	2.6369	-1.73899	0.78275	2.025	-0.715545	3.65479
2124.86	2.23204	0.506831	1.0749	1.6991	1.90865	0.462682	1.01506	0.58572	3.01815	2.8998	0.0164456	2.35928	-0.0665357	2.4016	2.5279	1.98393	2.48224	0.490396	0.335399	2.43976	-1.43513	0.968696	2.4034	-0.0522659	4.23159
2126.88	2.3838	0.41776	1.27648	2.05099	1.90651	0.565787	1.33863	0.881524	3.38763	2.5388	0.37227	2.27177	-0.173661	2.26211	2.48532	1.71979	3.01897	0.380862	0.0536165	2.12498	-1.12558	1.56116	2.1362	0.611014	4.68784
2128.9	2.49748	0.546364	1.47807	2.29597	1.50247	0.753269	1.85086	1.17733	3.70662	2.2881	0.503429	2.14059	-0.280787	2.13426	2.27439	1.43559	3.55461	0.534958	0.0526073	2.21674	-0.894846	1.96888	1.86901	0.623556	5.1441
2130.91	2.73179	0.674968	1.6354	2.64785	1.6526	0.94133	2.21401	1.59005	3.26238	2.01483	0.632925	2.25915	0.079588	2.29099	1.70459	1.15139	4.09026	0.677867	0.051598	2.21736	-0.610223	2.48091	1.44557	0.636098	5.35804
2132.93	2.49409	0.892644	1.79273	2.7755	1.30237	1.14723	2.5515	2.00276	2.73066	1.74155	0.762421	2.3777	0.518035	2.24319	1.13479	0.881293	4.39188	0.820777	0.0505888	2.07327	-0.153928	2.88863	1.26897	1.28684	5.47855
2134.94	2.62938	1.24208	1.9041	2.90314	1.357	1.33529	2.88898	2.39333	2.05368	1.50804	0.969461	2.33404	1.01678	2.02055	0.733338	1.15513	4.31524	0.680319	-0.0129155	1.92979	0.177864	3.11648	1.09237	1.01485	5.06611
2136.96	2.76468	1.45976	2.09761	2.88299	1.81566	1.52336	3.03964	2.77372	1.46418	1.28424	1.20465	2.45795	1.43983	1.97275	0.537788	1.16923	4.2386	0.53986	-0.0198794	2.00287	0.231758	3.5242	1.33871	1.0139	4.57597
2138.98	2.78629	1.67168	2.17975	2.75593	2.49928	1.54175	3.19029	2.76004	0.943081	1.09487	1.41169	2.62016	1.87828	1.87796	0.701107	1.07029	4.1174	0.256492	-0.0771614	2.48188	0.285651	4.25699	0.693749	0.573223	3.9787
2140.99	2.92159	2.01721	2.21764	2.38389	2.95794	1.37208	3.16077	2.2637	0.411216	1.24513	1.37143	2.55608	2.20864	1.67234	0.90701	0.900771	3.70388	0.116034	-0.134443	2.96088	0.386713	4.58205	0.940584	0.33548	3.48857
2143.01	2.94321	2.19941	2.25553	2.15965	3.41661	1.18538	2.73739	1.76736	-0.113312	1.52012	1.40977	2.71829	2.53802	1.55683	1.34046	0.801831	3.29036	-0.0244241	-0.275452	3.03335	0.487776	4.58978	1.18742	0.768364	2.99843
2145.02	2.7593	2.3816	2.33767	1.9354	3.67674	1.0662	2.06527	1.15411	-0.269332	1.88696	1.34303	2.35328	2.72124	1.30639	1.7739	1.05724	2.87684	-0.527442	-0.388265	2.88925	0.69163	4.32877	1.43425	1.20125	2.6032
2147.04	2.96801	2.5638	2.41982	1.78761	3.93687	0.900314	1.39315	0.540856	-0.425353	2.2538	1.18089	1.87314	2.58446	1.10374	2.20735	0.887717	2.51636	-1.03046	-0.51175	3.10581	0.567128	4.31172	1.44613	0.983395	2.40885
2149.06	2.74273	2.4302	2.24406	1.74246	3.69806	0.781131	0.721033	-0.0502465	-0.359402	2.74587	0.941203	1.67034	2.44768	0.948095	2.47245	0.458469	2.33815	-1.1512	-0.562068	3.32236	0.553155	4.47452	1.458	1.50012	2.68175
2151.07	2.61146	2.38339	1.98617	2.14353	2.98844	0.661948	0.235742	-0.482003	-0.128241	3.26053	0.652041	1.35241	2.32629	0.731689	2.352	0.464197	2.21298	-1.27194	-0.623057	3.32548	0.586352	4.43795	1.46987	1.74581	3.04955
2153.09	2.38617	2.24081	1.77143	2.24618	2.27882	0.756357	-0.210301	-0.713701	0.169636	3.78923	0.363215	0.872265	2.18571	0.576042	2.18369	0.625828	2.13236	-1.39268	-0.459266	3.35633	0.790206	4.07631	1.72794	1.9915	3.52449
2155.1	2.16089	1.88924	1.44413	2.26781	1.86021	0.850766	-0.59263	-0.456193	0.478274	4.14509	0.218674	0.820114	1.9808	0.53161	2.07283	1.03665	2.1854	-1.38412	-0.469938	3.35944	0.776233	3.71467	1.73173	2.01139	3.72683
2157.12	1.9356	1.48333	1.11682	2.14164	1.44159	0.962203	-0.68126	-0.198685	0.720197	4.44115	-0.00447083	0.585327	1.77687	0.396682	1.90277	1.21996	2.23843	-1.0368	-0.277951	3.39029	0.323073	3.55024	1.73552	1.79173	3.78814
2159.14	1.76094	1.07741	0.888472	2.01547	1.78468	1.25657	-0.453236	-0.037833	0.96212	4.66795	-0.149348	0.715551	1.35715	0.397079	1.73271	1.02724	2.19968	-0.430619	-0.00394678	3.64525	-0.286771	3.67037	1.73931	1.57208	3.75454
2161.15	1.68029	0.671499	0.673738	2.03709	2.12777	1.58732	-0.325481	0.172038	1.25241	4.59592	-0.198488	0.96091	1.23397	0.383317	1.56265	1.24535	2.1079	0.175562	0.28073	3.6761	-0.739931	3.65085	1.73123	1.35242	3.46448
2163.17	1.80034	0.469885	0.737877	1.95607	2.56495	1.88922	-0.197727	0.429546	1.46599	4.37608	-0.247628	1.09113	1.11078	0.389032	1.39258	1.46346	2.06915	1.08946	0.554734	3.7145	-0.971724	3.66493	1.72314	1.1099	3.00897
2165.18	1.82638	0.368367	0.78104	1.57663	3.47295	2.19947	-0.0699726	0.48342	1.44559	3.95576	-0.0859639	1.33649	0.987602	0.595716	1.46219	1.39456	1.95266	2.03977	0.981726	3.80778	-1.20352	3.80513	1.71506	0.869048	2.70247
2167.2	1.94643	0.463384	0.802016	1.39886	4.35227	2.49273	0.0185339	0.53244	1.35848	3.485	0.166398	1.56464	0.868227	0.779643	1.57965	1.16826	1.83618	2.99008	1.09194	3.87333	-1.60597	3.83874	1.70698	0.862537	2.39597
2169.22	1.9761	0.861812	0.936233	1.40147	4.96926	2.75906	0.247747	0.436726	1.27136	3.05063	0.645622	1.54744	0.885821	0.963173	1.64947	0.685367	1.74439	3.62645	1.4908	3.96662	-1.83776	3.89941	1.85693	0.888885	2.43141
2171.23	2.00576	1.26024	1.36222	1.30473	5.55758	3.02539	0.191041	0.341012	1.31973	2.55133	1.07287	1.53023	0.716327	1.48561	1.7193	0.226362	1.65261	3.92405	1.60101	3.95074	-1.63037	4.08022	2.00689	1.5313	2.66001
2173.25	2.12581	1.45866	1.56712	1.20798	5.52891	3.04128	0.0340646	0.390032	1.46064	2.08047	1.50045	1.57622	0.558189	2.00766	1.8913	-0.210968	1.80157	3.74843	1.38254	3.82426	-1.17196	4.14089	2.15685	2.17372	2.83649
2175.26	2.15292	1.70515	1.88054	1.2106	5.46651	3.04759	-0.0226415	0.393381	1.38112	1.90843	1.9277	1.79117	0.446081	2.54386	2.06513	-0.650852	1.95053	3.5728	1.49673	3.70533	-0.713556	4.20157	2.04385	2.69358	3.16199
2177.28	2.09938	1.93528	2.24662	1.11386	5.40411	2.97619	-0.0793475	0.349093	1.50932	1.55697	2.35495	1.83716	0.333973	2.72207	2.13496	-1.08818	2.09949	2.99055	1.33551	3.55807	-0.462545	4.16682	1.79399	3.21345	3.53961
2179.3	2.05933	2.05831	2.63368	1.01711	5.54611	2.8673	0.0613589	0.599359	1.7063	1.58542	2.5405	1.88316	0.433772	2.67862	2.14476	-1.55869	2.31731	2.16957	0.974728	3.35281	0.223687	3.89048	1.68099	3.44779	3.41747
2181.31	2.0604	2.08632	2.99977	1.11647	5.71678	2.64382	0.33247	0.852974	2.01116	1.85114	2.38072	2.11531	0.53357	2.64415	2.23349	-1.91465	2.53513	1.34859	0.813512	3.14756	0.474699	3.70128	1.83249	3.42131	3.29532
2183.33	2.17158	1.77652	3.36519	0.964175	5.65438	2.44077	0.462875	1.1772	2.31603	1.87959	1.99047	2.34746	0.55974	2.56349	2.31241	-1.57524	2.72825	0.779234	0.48086	2.88597	0.725711	3.48501	1.83403	3.16909	2.95365
2185.34	2.26304	1.38431	3.34596	0.911239	5.62066	2.23771	0.807894	1.51916	1.96853	1.71971	1.56844	2.57961	0.772998	2.14431	2.41642	-1.08868	2.87722	0.345215	0.208117	2.70582	1.41194	3.26874	1.83557	2.52046	2.4197
2187.36	2.2582	1.25911	3.44887	1.04306	5.40188	2.03465	1.15291	1.81305	1.52849	1.53137	1.14642	2.5817	1.02288	1.72513	2.39316	-0.93704	2.70263	0.358466	0.153842	2.50004	1.84716	3.07193	1.83711	1.87406	2.07803
2189.38	2.2523	1.01884	3.28128	1.07551	4.7468	1.83365	1.58268	2.08585	1.98433	1.54169	0.811744	2.41484	1.23478	1.37366	2.32352	-0.720029	2.52805	0.371716	-0.233084	2.29426	1.83514	2.87512	2.10161	0.930411	1.73635
2191.39	2.301	0.663916	2.93486	1.20733	4.09173	1.71035	2.01245	2.22318	1.50862	2.0143	0.525366	2.41693	1.44669	1.36071	2.35789	-0.568392	2.3675	0.31104	-0.344612	2.3352	1.82311	2.74013	2.67219	0.406569	1.32819
2193.41	2.33622	0.357066	2.69364	1.31983	3.23226	1.51169	2.16005	2.11024	1.28396	2.24339	0.319353	2.41902	1.35463	1.38221	2.39226	-0.209	2.16278	0.452683	-0.23782	2.37614	1.10418	2.92413	3.1059	0.380089	1.14822
2195.42	2.33032	0.0502149	2.34721	1.16421	2.69238	1.27895	1.88882	2.06046	0.951401	2.27159	0.367648	2.25216	1.26257	1.40372	2.34771	0.138673	1.95806	0.594325	-0.188281	2.25717	0.922768	3.59281	3.11348	0.166581	0.968243
2197.44	2.12376	-0.146853	1.8413	1.32964	2.50733	1.17447	1.99077	1.92499	0.618846	2.50068	0.419543	2.08529	1.04809	1.61358	2.30526	-0.14515	1.75334	0.517181	-0.0814886	2.19454	0.741359	3.87316	3.09028	0.168821	0.953892
2199.46	1.8524	-0.245467	1.42827	1.49507	2.30453	1.06998	2.07552	1.62706	1.00041	3.07737	0.555189	1.91843	0.956035	1.92257	2.23772	-0.417254	1.67911	0.304696	0.162252	2.1319	0.12473	4.54184	3.06709	0.16297	1.0988
2201.47	1.58695	-0.411082	1.01523	1.31522	2.31353	0.843653	2.19895	1.2381	1.25146	3.65405	0.690835	1.86238	1.0047	2.13242	2.25809	-0.354433	1.82791	0.0789601	0.405992	2.19793	-0.491532	4.80274	2.81066	0.15488	1.10357
2203.49	1.3215	-0.509696	0.744004	1.13537	2.94404	0.617329	2.00446	0.866867	0.603301	4.03209	0.732376	1.61903	1.05337	2.14783	2.32301	-0.121705	1.97671	-0.214046	0.649732	2.17518	-0.653762	5.06364	2.55422	0.810649	1.10834
2205.5	1.13593	-0.259733	0.524614	1.06952	3.57454	0.345696	2.04314	0.722157	0.678958	4.14624	0.551527	1.37568	1.14153	2.18596	2.39269	0.218559	2.11149	-0.365855	0.913708	1.92649	-0.815992	5.67272	2.10229	0.802559	1.13663
2207.52	0.950352	-0.00977057	0.200025	0.908992	4.05357	0.22386	2.16656	0.486401	0.486515	4.47048	0.370677	1.32972	1.32175	2.22409	2.51748	0.547925	2.24626	-0.584934	0.989233	1.6778	-0.148939	5.74963	1.53223	0.360134	1.28749
2209.54	0.764779	0.240192	-0.0193651	1.03123	4.18626	0.223765	2.60688	0.187487	0.294072	4.79472	0.189827	1.28376	1.38211	2.2395	2.64227	0.88901	2.38104	-0.723013	1.06476	1.51071	0.415811	5.36131	1.12382	0.352043	1.47926
2211.55	0.680263	0.611139	-0.0259019	0.984708	4.07456	0.0559623	2.64555	0.0330132	0.118681	5.11896	0.0150003	1.43785	1.68474	2.07533	2.70985	1.23009	2.50812	-0.644924	1.14028	1.34362	1.11706	5.4247	0.74617	0.737058	1.54846
2213.57	0.626939	0.96605	-0.0858038	0.958798	3.98061	-0.11184	2.50167	0.0232489	-0.204282	5.09796	-0.132742	1.39189	1.7451	1.81203	2.48019	1.51742	2.54888	-0.490838	1.09114	1.17654	1.81831	5.09976	0.368522	1.38657	1.59854
2215.58	0.706816	1.43973	-0.0923407	1.09342	3.85991	-0.0645646	2.3191	0.151966	-0.396726	4.95534	-0.307569	1.40198	1.66473	1.64787	1.99301	1.80474	2.4286	-0.216923	0.996694	1.20501	2.38269	5.16315	0.223627	2.03608	1.59466
2217.6	0.653492	1.91341	-0.0868093	1.20743	3.57454	-0.0172889	2.3697	0.292461	-0.279372	4.81272	-0.448557	1.59937	1.6043	1.60033	1.70053	2.13194	2.30831	0.26515	0.902246	1.32228	2.94029	5.22654	0.0787317	2.44022	1.44881
2219.62	0.520289	2.15316	0.0881946	1.02177	3.28918	0.356353	2.18714	0.330132	-0.158938	4.35223	-0.399633	1.65717	1.50438	1.33326	1.40329	2.20993	2.29804	0.679952	0.787563	1.30287	3.30988	4.40474	-0.0398126	3.08842	1.29379
2221.63	0.558525	2.39292	0.263199	1.15639	3.15684	0.738638	2.07216	0.458848	0.0484904	3.74567	-0.358479	1.51757	1.40446	1.26301	1.05094	2.18489	2.28777	1.18104	0.74557	1.28347	2.87583	3.99342	0.267325	3.95875	1.3347
2223.65	0.425323	2.63267	0.465887	0.902264	3.06289	1.12092	1.88679	0.587565	0.269244	3.1391	-0.317324	1.37798	1.94623	1.21548	0.790259	2.15985	2.16749	1.58212	0.703577	1.34236	2.52554	3.58209	0.574463	4.60695	1.29208
2225.66	0.543437	2.78675	0.615211	0.648132	3.22608	1.5523	1.72987	0.51106	0.459619	2.53254	-0.274422	1.03834	2.1229	1.22886	0.679912	2.059	2.16491	1.91883	0.737536	1.35254	1.95498	3.10737	0.881601	4.7164	1.37362
2227.68	0.809347	2.94083	0.8179	0.37339	3.38927	1.98055	1.79745	0.391447	0.691616	2.24191	-0.264132	1.09718	2.41943	0.967548	0.866808	2.00018	2.16233	2.17955	0.813489	1.41144	1.4682	2.63266	1.18874	4.52772	1.45517
2229.7	0.953935	2.97614	1.07027	0.382335	3.37764	2.31869	1.9272	0.224399	0.923614	2.0729	-0.221231	1.2258	2.43938	0.70624	1.24841	2.01719	2.38796	2.32043	1.05244	1.22606	1.13501	2.35576	1.49636	4.11492	1.59287
2231.71	1.23173	3.01145	1.3171	0.41189	3.60775	2.6537	2.07487	0.0455725	0.996636	1.86822	-0.205414	1.35443	2.55805	0.509666	1.43531	1.76159	2.61358	2.33945	1.29139	1.04068	0.801822	2.07886	1.80399	3.68938	1.87252
2233.73	1.50952	2.89333	1.44783	0.627107	3.83786	2.65351	2.22254	-0.123135	1.09115	1.99808	-0.109199	1.62265	2.67673	0.683483	1.52697	1.71049	2.72919	2.15159	1.52211	0.991967	0.639534	2.34905	2.07772	3.2779	2.15218
2235.74	1.7387	2.77522	1.28347	0.421711	4.06642	2.59936	2.30263	-0.291843	1.11572	2.44205	0.203516	1.89088	2.9246	0.660483	1.61864	1.63467	2.81913	1.9447	1.71576	0.798516	0.740404	2.55695	2.0439	2.86509	2.10956
2237.76	2.13933	2.6571	1.09144	0.775101	4.33173	2.60249	2.42466	-0.119303	1.15378	2.88603	0.601625	2.18734	2.52145	0.861865	1.5915	1.51541	3.04476	1.75683	1.90118	0.749807	0.757504	2.75477	2.14801	2.45361	2.23591
2239.78	2.24568	2.25324	0.899397	1.12849	3.81889	2.54521	2.63032	0.177178	1.49425	3.23878	0.906571	2.39011	2.36353	0.815387	1.46256	1.66399	3.1347	1.68787	1.93032	0.777677	0.858374	2.90391	1.97009	2.18776	1.96284
2241.79	2.23024	1.73156	0.707359	1.48188	3.30605	2.49107	2.79403	0.524506	1.81015	3.20311	1.21704	2.39446	2.20562	1.04359	1.3402	1.81257	3.06634	1.57603	1.95946	0.584227	0.898436	3.01424	1.66301	1.96667	1.68977
2243.81	2.18895	1.20989	0.412279	1.62218	3.13358	2.43379	2.81196	0.864094	2.12606	3.18937	1.52199	2.32901	2.32429	1.30427	1.21783	1.88533	2.76316	1.46419	1.79621	0.612098	0.921398	2.91919	1.4851	2.21695	1.41453
2245.82	2.16162	0.802785	0.1172	1.95835	2.73256	2.37965	2.89559	0.901935	2.46653	3.44782	1.82694	2.14282	2.43603	1.51032	1.09546	1.98116	2.45998	1.33332	1.63296	0.639969	0.446484	2.82414	1.31236	2.81809	1.29912
2247.84	2.12034	0.552342	0.048307	2.29452	2.72024	2.52147	2.73511	1.03681	2.68698	3.52884	2.03567	1.95663	2.54777	1.47046	1.18975	1.86191	2.19324	1.45223	1.53167	0.675935	0.486546	2.71901	1.45029	3.06837	1.30137
2249.86	1.95622	0.29866	0.274494	2.84503	3.08415	2.28037	2.57463	1.07631	2.76287	3.21268	2.12908	1.98561	2.53031	1.4306	1.28404	2.03356	1.91573	1.57114	1.42215	0.858291	0.504166	2.64269	1.31138	3.86154	1.42996
2251.87	1.70628	-0.108351	0.21102	3.11149	3.39967	1.89475	2.52894	0.774561	2.81193	2.89652	2.03839	1.77118	2.64205	1.08278	1.40547	2.24865	1.42577	1.82596	1.30343	0.895908	0.521786	2.59401	1.03453	4.6547	1.31455
2253.89	1.57917	-0.11159	0.147547	3.02634	4.33015	1.56723	2.39962	0.520201	2.57191	2.67158	2.03309	1.86561	2.56611	0.959333	1.59274	2.09965	1.14826	1.96188	1.26503	0.905653	0.544747	2.57645	1.03971	5.44786	1.47439
2255.9	1.62953	0.117278	0.454611	2.80716	5.26064	1.32613	2.7401	0.258101	2.3319	2.70509	1.77118	1.92521	2.49018	0.919477	1.71417	1.95066	1.06551	2.14068	1.22663	1.19641	0.611809	2.59769	1.31521	5.44049	1.33004
2257.92	1.70661	0.430473	0.825321	2.51739	5.64933	1.08504	3.27644	0.0517233	2.23645	2.75941	1.50927	1.98481	2.62841	0.76356	1.8356	1.80166	1.14575	2.31948	1.26551	1.20616	0.606468	2.62649	1.32039	4.96281	1.18569
2259.94	1.75697	0.544777	1.21294	2.03174	5.57508	1.07718	3.72916	0.395984	1.95612	2.5772	1.35473	2.37332	2.44074	0.691231	1.95703	1.39635	1.19785	2.23483	1.30181	1.2159	1.1714	3.02017	1.46156	4.14833	0.881497
2261.95	1.82128	0.649308	1.35747	1.48117	5.11214	0.927503	4.42598	0.733523	1.77124	2.49402	1.09282	2.82227	2.0091	0.557866	2.1434	1.20613	1.21349	2.03871	1.28438	1.21755	1.16606	2.9609	1.32587	3.6676	0.459654
2263.97	1.86029	0.763611	1.50199	0.995527	4.08217	1.16119	5.19998	1.16643	1.99173	2.41941	0.737495	2.9956	1.57747	0.424234	2.11676	0.800817	1.26559	1.84258	1.25795	1.32596	0.992555	2.68813	1.84737	2.64148	0.0378118
2265.98	1.98512	1.11557	1.93617	0.697347	3.0522	1.4839	5.85918	1.51069	2.21223	2.31186	0.588252	3.38411	1.19712	0.374456	2.04892	0.20126	1.53261	1.51055	1.24897	1.36551	0.93438	2.3427	1.98854	1.61787	-0.274312
2268	2.10994	1.22987	2.37036	1.01246	2.02223	1.98677	6.39552	1.80757	2.43272	2.23725	0.43901	3.52966	1.00444	0.712799	1.80579	-0.226228	1.58471	1.17851	1.25153	1.40506	0.870863	2.01484	2.51004	0.597314	-0.586435
2270.02	2.08464	1.30579	2.45091	1.46159	0.992262	2.40323	6.26737	1.86968	2.65321	2.16264	0.546384	3.71003	0.811757	0.967554	1.62193	-0.459471	1.60035	0.909732	1.39006	1.22377	0.740284	1.68698	2.89037	0.374258	0.102835
2272.03	1.86218	1.21493	2.31896	1.91073	1.14366	2.86439	5.81767	1.81993	2.46833	1.86829	0.636098	3.60522	0.404924	1.3059	1.62094	-0.692714	1.52748	0.646277	1.52602	1.23534	1.07588	1.5989	3.41187	0.796981	0.0991338
2274.05	1.65768	1.29085	2.05755	2.35987	1.75802	3.0744	5.36797	1.52128	2.71323	1.57393	0.618438	3.28841	0.524256	1.37395	1.43707	-0.89729	1.41582	0.863188	1.66454	1.2749	0.945302	1.14594	3.50061	0.796375	0.0954328
2276.06	1.5338	1.37331	1.73599	2.87393	1.77665	3.28442	4.91827	1.13398	3.12669	1.3223	0.708152	2.91115	0.887553	1.76207	1.06159	-0.777636	1.30416	1.1522	1.70353	1.31445	0.887127	1.13405	3.58935	0.798824	0.0917319
2278.08	1.43523	1.44923	1.60404	3.31407	2.58179	3.49399	4.34384	0.746686	3.29272	1.38532	0.711608	2.49476	1.00039	2.15045	0.904373	-0.982213	1.25943	1.43769	1.85104	1.21762	1.00246	1.47966	3.29776	1.06406	0.230421
2280.1	1.33667	1.44082	1.47208	3.46581	2.95905	3.64502	3.60507	0.511928	3.27682	1.48128	0.60769	2.07837	1.06194	2.35187	0.838913	-0.668314	1.18656	1.7267	1.89901	1.18963	0.784706	2.02986	3.3865	1.06733	0.575507
2282.11	1.20722	1.5641	1.34013	3.35587	3.39738	3.61506	3.20107	0.401693	3.17705	1.63876	0.590031	1.68521	1.01084	2.16516	0.8973	-0.18723	1.26799	2.01571	1.80249	1.16165	0.525583	2.58006	3.09491	1.06755	0.920592
2284.13	1.07778	1.69509	1.19126	3.24594	3.77464	3.5851	2.77987	0.526214	3.07728	1.81812	0.572371	1.29661	0.959738	1.97845	0.947871	-0.0675767	1.34942	2.24146	1.57001	1.28326	0.266461	3.13026	2.89047	1.06776	0.568474
2286.14	1.1636	1.90853	1.24008	3.08819	3.17892	3.51042	2.56798	0.738494	3.23832	2.22168	0.621609	1.19319	0.854378	1.9466	0.690972	0.219262	1.48799	2.45837	1.47047	1.32042	-0.452585	3.29118	2.68603	0.64526	0.909326
2288.16	1.24421	2.01853	1.40145	2.97826	2.75105	3.35068	2.71785	0.950774	2.9685	2.65129	0.535351	1.20594	0.437006	2.10146	0.616945	0.744853	1.69351	2.43735	1.37093	1.32959	-0.777859	3.27929	2.77318	0.646403	1.43871
2290.18	1.24071	2.12852	1.69211	2.86833	2.97995	3.19095	2.50596	1.18104	2.53013	3.0809	0.584589	1.10636	0.0196331	2.0405	0.672765	0.912037	1.91004	2.41281	1.21914	1.33876	-1.10313	3.35998	2.64558	0.648499	2.12319
2292.19	1.23018	2.17588	1.74093	2.71958	2.55207	3.13418	2.70338	1.41131	2.07838	3.27046	0.720086	1.10181	-0.147276	1.97953	0.731114	1.43763	2.04861	2.13191	0.967811	1.41396	-1.05276	3.26786	2.42202	0.389363	2.55671
2294.21	1.21965	2.28588	1.78975	2.90752	2.61313	3.03121	3.3532	1.74479	1.80856	3.46003	0.855583	1.09725	-0.314185	2.10527	0.738892	1.60481	2.1982	1.84749	0.882926	1.45112	-0.784626	3.02625	2.20017	0.390634	2.74525
2296.22	1.24702	2.2893	1.77615	3.09545	2.17441	2.85517	3.79113	1.78664	1.6226	3.52909	0.900497	1.21413	-0.443406	2.20992	0.738855	1.75514	2.21063	1.70793	0.930977	1.48827	-0.475127	2.68304	1.97832	0.391906	2.93378
2298.24	1.27438	2.20909	1.653	3.28338	2.44334	2.43023	4.44096	1.8285	1.83077	3.52278	0.958208	1.43297	-0.326591	2.27154	0.78894	2.07265	2.07448	1.42351	0.979029	1.35103	-0.505638	2.44142	1.66762	0.407327	3.16884
2300.26	1.26386	2.12888	1.48103	3.51913	3.00329	1.87118	5.02702	2.01342	2.03893	3.46705	0.96668	1.50403	-0.0867513	2.1783	1.00368	2.21311	1.9259	1.23306	0.832434	1.21379	-0.129988	2.34931	1.35862	0.634628	3.4039
2302.27	1.26035	2.13213	1.41861	3.57132	3.27222	1.4151	4.66223	2.19835	2.43305	3.38527	1.11065	1.33213	0.084325	1.75466	1.2434	2.13869	2.1916	1.11803	0.747549	1.07655	0.245663	2.43	1.04962	0.64973	3.45042
2304.29	1.28716	2.13539	1.30394	3.75926	3.48009	1.09314	5.24829	2.08639	2.82716	3.30349	1.10632	1.27256	0.255401	1.69054	1.50155	2.09845	1.90318	0.948601	0.872807	0.939309	0.281303	2.32266	1.07426	0.663879	3.27346
2306.3	1.36098	2.20128	1.42642	3.995	3.87881	0.6682	4.88351	2.25333	2.89852	2.93371	1.102	1.21754	0.645092	1.62642	1.75191	2.02404	1.5679	1.09346	1.12477	0.764024	-0.208737	2.21532	1.19485	0.678981	3.147
2308.32	1.4348	2.14206	1.5489	3.85927	4.31388	0.351215	4.23066	2.25316	3.29264	2.56393	1.07996	1.16252	1.35846	1.7635	2.00228	2.1645	1.22161	1.23831	1.30983	0.777985	-0.548748	2.10798	1.34004	0.894902	3.06705
2310.34	1.50161	2.06755	2.01112	3.72353	5.18767	0.107298	3.86393	2.42298	3.41516	2.33449	0.99623	0.990623	2.14679	1.92167	2.07225	1.97394	1.05407	1.29237	1.49489	0.815667	-0.561212	2.27522	1.48522	1.14911	2.96809
2312.35	1.56841	1.93769	2.58289	3.5878	5.31745	0.165356	3.49721	2.59279	3.14357	2.15852	0.899706	0.666699	2.36541	2.19234	2.17675	1.96408	1.17284	1.49128	1.63195	0.990591	-0.233666	2.16788	1.77022	1.35089	2.66504
2314.37	1.68062	1.80783	3.15466	3.20204	5.54882	0.581823	3.27743	2.59567	2.91467	1.9848	0.803181	0.377398	2.34488	2.39353	2.16436	1.99344	1.18999	1.59974	1.83073	1.16551	-0.261472	2.06054	1.9154	0.865934	2.24229
2316.38	1.74742	1.61551	3.25364	2.96602	5.90336	0.99829	3.64674	2.31678	2.68576	1.81107	0.772667	0.173204	2.56349	2.92514	2.04992	2.20351	0.792855	1.62415	1.76767	1.51004	-0.289278	2.15622	2.06058	1.06771	1.81953
2318.4	1.8258	1.4685	3.19628	2.58026	5.46013	1.28064	3.34377	2.67051	2.41417	1.64145	0.754949	0.0145424	3.05093	3.0126	1.66446	2.41358	1.04045	2.10421	1.59516	1.68496	0.0382686	2.35925	2.09248	0.794635	1.46517
2320.42	1.86418	1.3215	2.95402	2.2085	4.88712	1.563	3.71309	2.45414	2.50802	1.88129	0.73723	-0.14412	2.96894	3.0824	1.27901	2.2961	1.48024	2.52987	1.29595	1.85989	0.564482	2.09346	2.12438	0.521564	1.28858
2322.43	1.90256	1.23696	2.59536	1.97248	4.21669	1.77037	4.07327	2.05836	2.23643	1.99967	0.747827	-0.302782	2.56326	2.90072	0.893552	1.87407	1.78571	2.55428	0.951827	1.253	0.940665	1.82768	2.12998	0.0467217	1.11199
2324.45	1.94094	1.22785	1.95096	1.73646	3.54626	1.8146	4.14732	1.59121	2.27912	2.00377	0.848581	-0.506976	2.15758	2.61262	0.816494	1.75659	2.19238	2.52409	0.607701	0.622388	0.989302	1.38893	1.98738	-0.466412	0.834726
2326.46	2.00978	1.45588	1.30655	1.50044	3.03812	1.79612	3.76452	1.19255	1.92295	2.03106	0.925188	-0.689536	2.07559	2.25505	0.662599	1.44242	2.56416	2.4939	0.31157	0.402639	1.57844	1.20059	1.70452	-0.908821	0.715028
2328.48	1.93434	1.68391	0.666554	1.516	2.30522	1.55335	3.29853	0.953494	1.5241	2.05834	1.00179	-0.758941	2.16397	1.96695	0.818583	1.09889	3.03755	2.4637	0.0154388	0.18289	2.18291	1.64044	1.41747	-0.876387	1.10294
2330.5	1.79433	1.91193	0.510217	1.53889	1.57232	1.22341	2.84188	1.00143	1.09436	2.06244	1.01239	-0.709765	2.0456	1.67884	1.05163	0.75536	3.51095	2.21978	-0.032341	-0.325804	2.78738	2.15365	1.13043	-1.3188	1.3608
2332.51	1.60335	1.99358	0.572629	1.57578	1.63719	0.893467	2.91593	0.690421	1.25333	1.93093	1.07585	-0.706121	1.6584	1.50447	1.41267	0.486467	3.88272	1.5034	-0.0282293	-0.545553	2.83602	2.7223	0.837785	-0.606071	1.35886
2334.53	1.41236	2.29529	0.596057	1.57734	1.70206	0.563524	2.45928	0.583679	1.23414	1.67796	1.1393	-0.702477	1.53683	1.34777	1.77371	0.545118	4.05545	0.785706	-0.0249209	-0.765302	2.91369	3.75976	0.687431	0.310593	1.23722
2336.54	1.22137	2.59701	0.735893	1.5789	1.73135	0.413641	2.01177	0.65635	1.25763	1.70114	1.3588	-0.534837	1.41525	1.31473	2.11775	0.72762	4.3625	0.469259	0.0241077	-0.270196	2.90935	4.74178	0.394783	1.02332	1.11559
2338.56	1.03039	2.89781	0.923133	1.54018	1.79622	0.555611	1.56425	0.884442	1.08695	1.86346	1.40847	-0.321666	1.37887	1.38811	2.27807	0.78627	3.95424	0.153357	0.116741	0.22491	2.90501	5.44906	0.39693	1.28836	1.11365
2340.58	0.808938	2.79675	1.27832	1.50147	1.86794	0.707208	1.57359	0.983776	1.34515	2.00259	1.48229	0.103435	1.34312	1.36954	2.39041	0.860909	3.44317	-0.162545	0.209375	0.901566	2.36017	6.07889	0.534991	1.96865	1.37151
2342.59	0.90885	2.67157	1.68589	1.4612	1.93966	0.730093	1.77808	0.923501	1.59288	1.91451	1.55611	0.385516	1.30737	1.35097	2.2697	0.935547	2.9321	-0.478447	0.489228	1.57822	1.73064	6.08054	0.938141	2.64895	0.981659
2344.61	1.15828	2.50939	1.97304	1.33848	2.13221	0.968862	1.97324	0.831343	1.88196	1.85804	1.62993	0.737567	1.32053	1.42421	2.149	0.824634	2.3164	-0.293295	0.720855	2.37422	1.09225	5.26727	1.52902	3.09865	0.720011
2346.62	1.42031	2.32481	2.19777	1.27688	2.32475	1.28362	1.72087	0.771068	1.62501	2.15187	1.62398	0.946599	1.32115	1.30605	2.0198	0.639082	1.70071	-0.0369501	0.9597	3.05088	0.994354	4.29896	2.1199	2.86806	0.718157
2348.64	1.68385	1.92017	2.56379	1.40225	2.5173	1.52239	1.91603	1.03586	1.49962	2.45859	1.64494	1.15563	1.41951	1.34976	1.87834	0.634845	1.28185	0.458084	1.19935	3.72754	0.818796	3.43026	2.26997	2.43354	0.716304
2350.66	1.94739	1.63898	2.96802	1.53204	2.74543	1.45441	2.11118	1.30065	1.37816	2.55022	1.49352	1.20067	1.68296	1.32009	1.74649	0.630608	0.862993	0.988016	1.43819	4.04045	0.725244	2.67063	2.82611	2.20295	0.717475
2352.67	2.16284	1.23434	3.37093	1.7021	2.93797	1.25772	2.51474	1.43074	1.42145	2.50272	1.48559	1.2457	1.78381	1.29042	1.6092	0.626371	0.977763	1.78961	1.57994	4.26847	0.631692	2.1321	3.23566	2.42154	0.956027
2354.69	2.42638	1.00034	3.53001	1.86774	3.0005	1.07045	2.9183	1.66558	1.49542	2.45521	1.47767	1.09797	2.02764	1.3527	1.5199	0.622134	1.09253	2.5912	1.77518	3.90408	0.535181	1.59357	3.24766	2.19245	0.697402
2356.7	2.36967	0.790452	3.63231	1.73813	3.06303	1.01189	3.32557	1.85595	1.59689	2.63493	1.46974	1.09325	2.27147	1.41499	1.27898	0.60348	1.2073	3.39279	1.72971	3.54889	0.523368	1.05504	3.0091	1.96335	0.698573
2358.72	2.15931	0.617568	3.7346	1.83864	2.95101	0.824617	3.53398	2.07298	1.6879	2.86661	1.46181	0.931082	2.35916	1.38546	1.03807	0.784794	1.54589	3.89472	1.63589	3.19371	0.520409	0.758564	2.5828	2.02201	0.831731
2360.74	2.05602	0.56814	3.91591	1.72723	2.83899	0.511347	3.58263	2.26335	1.7789	2.87951	1.48299	0.827822	2.45938	1.54733	0.805651	0.951691	1.97628	4.39665	1.52207	2.82932	0.47455	0.911808	2.12769	2.26621	0.964889
2362.75	1.84416	0.51451	4.0037	1.45017	2.48875	0.324074	3.63128	2.21245	1.87383	2.91579	1.47506	0.719602	2.52982	1.38704	0.585255	0.902094	2.18276	4.49175	1.40826	2.2036	0.428691	0.74241	1.97109	2.52282	1.09805
2364.77	1.63156	0.283264	4.05958	1.09908	2.37673	0.56932	3.67993	2.16156	1.8871	3.01248	1.4535	0.616343	2.43516	1.22674	0.437246	0.887676	2.40532	4.47802	1.29444	1.80513	0.263054	0.519364	1.55072	2.77942	1.22818
2366.78	1.4631	0.118717	3.71504	0.817606	2.26471	0.814566	3.37879	2.01504	1.96484	3.10916	1.25992	0.513627	2.4179	1.22777	0.351239	0.873259	2.56515	4.19263	1.23412	1.38503	0.0974172	0.633417	1.13035	3.06892	1.12093
2368.8	1.24657	-0.0508811	3.44638	0.540554	2.42055	1.0504	3.07766	1.80531	1.98188	3.20585	1.06635	0.410124	2.25704	1.22879	0.265233	0.823661	2.72499	3.98117	1.1203	0.964922	0.0472399	0.755295	0.838117	3.35841	1.25107
2370.82	1.13482	-0.220479	3.41172	0.676869	2.57639	1.47067	2.57766	1.46225	1.91554	3.30253	0.815179	0.306621	2.34902	1.22982	0.330835	0.840263	2.88482	3.69578	1.11203	0.535611	-0.0029373	0.877174	0.828226	3.66064	1.3812
2372.83	1.1215	-0.583537	3.37706	0.526059	2.78594	1.7065	2.4837	1.31573	1.8492	3.33882	0.357119	0.223056	2.58461	1.15363	0.396438	0.717249	2.90089	3.24059	1.1521	0.265075	-0.0531145	1.29553	0.818335	3.89298	1.10056
2374.85	0.931586	-0.946596	3.24428	0.64418	2.68363	2.17678	2.5495	0.972661	1.79532	3.21437	-0.177981	0.224189	2.8202	1.07743	0.466265	0.608653	2.79359	2.69202	1.20415	-0.0455368	0.12527	1.36376	0.979183	3.43429	1.11323
2376.86	0.918258	-1.11199	3.07498	0.458471	2.87207	2.41261	2.6153	0.632729	1.84316	3.05363	-0.636041	0.381611	3.11834	1.23549	0.601121	0.593401	2.80961	2.61808	1.22624	-0.0175899	0.303654	1.97335	1.14832	2.95272	0.823121
2378.88	0.836157	-0.930749	2.71223	0.646202	2.82229	2.3114	2.68111	0.489343	1.96873	2.8929	-1.07473	0.576002	3.37119	1.31959	0.913574	0.542969	2.80956	2.76082	1.27829	0.0661621	0.617517	2.58293	1.31253	2.47115	0.53301
2380.9	0.75799	-0.687404	2.89938	0.764323	2.77251	2.15193	2.88829	0.54108	2.00153	2.67564	-1.33921	0.72792	3.62404	1.24237	1.22517	0.492187	2.78495	2.58407	1.30038	0.297734	1.04889	2.82501	1.47673	1.9552	0.2429
2382.91	0.679823	-0.382918	3.08653	0.963323	2.46063	1.92619	3.09547	0.611542	2.03433	2.45838	-1.10957	0.92727	3.80442	1.02235	1.53677	0.476584	2.76034	2.06732	1.32247	0.529305	1.36776	3.05927	1.77656	1.21958	-0.0256533
2384.93	0.694961	-0.0850936	3.03968	1.0442	2.14876	1.51601	3.30265	0.897775	2.14851	2.2083	-0.813173	1.08469	3.73196	0.80234	1.88414	0.409199	2.76115	1.69627	1.29251	0.760877	1.56913	2.91193	1.92183	0.471233	-0.023421
2386.94	0.718758	0.412853	3.00107	1.2432	1.83688	1.4144	3.30475	0.98746	2.29616	1.9054	-0.309886	1.27854	3.68853	0.876292	2.26366	0.467364	2.79778	1.53701	1.21724	1.04402	1.8349	3.04336	2.06711	-0.283758	0.29348
2388.96	0.812063	0.9108	2.90172	1.32408	1.88942	1.00422	3.30685	1.31397	2.39789	1.76323	0.268251	1.50072	3.64509	0.968426	2.63896	0.535696	2.86599	1.47113	1.2293	1.37644	1.915	3.1748	2.07721	-0.513903	0.283044
2390.98	0.815509	1.20862	2.83011	1.76163	1.9451	0.902608	3.30895	1.6002	2.42121	1.62107	0.891101	1.57157	3.52734	0.986608	3.04744	0.545863	3.0504	1.10008	1.27131	1.63163	1.99511	2.98792	2.07227	-0.5175	0.575387
2392.99	0.908814	1.21397	2.94565	1.84251	1.64536	0.902212	2.99208	1.68989	2.44452	1.4789	1.53981	1.6005	3.4839	1.08959	3.3115	0.545512	3.08708	0.586294	1.25496	1.88326	2.05952	2.88837	1.90175	-0.276201	0.859429
2395.01	1.00212	1.08806	2.81431	1.92339	1.45446	0.960075	2.67521	1.68551	2.48289	1.39327	2.18853	1.67135	3.41144	1.25654	3.57557	0.49074	3.1125	0.392003	1.29697	2.07475	1.82808	2.78554	1.9085	0.108115	1.14347
2397.02	1.09542	0.725556	2.7427	1.8932	1.56268	1.29527	2.35834	1.68114	2.43942	1.32491	2.31725	1.6022	3.32901	1.56627	3.83963	0.501258	2.88882	0.692956	1.36937	2.18205	1.77497	2.77003	1.91525	0.712096	1.40595
2399.04	1.1352	0.421169	2.67109	1.81663	1.6709	1.63046	2.04147	1.54544	2.22062	1.28938	2.42316	1.69581	3.24291	1.86461	4.06793	0.517425	2.55516	0.932425	1.44177	2.20793	1.8701	3.13613	1.922	0.928165	1.2657
2401.06	1.17498	0.110121	2.5315	1.74006	1.77912	1.82764	1.7225	1.45407	1.93585	1.30997	2.52908	1.67856	3.12778	1.94622	4.01577	0.533242	2.21023	1.17189	1.56322	2.02347	2.09134	3.22345	1.92876	1.16361	1.09141
2403.07	1.21475	-0.276542	2.47177	1.66349	1.70028	2.16284	1.32111	1.27809	1.68455	1.33056	2.6745	1.58049	3.01632	2.00964	3.46067	0.467951	1.76195	1.41136	1.5936	1.83901	2.27287	3.16488	1.62264	1.38438	0.956302
2405.09	1.27488	-0.580928	2.41205	1.39974	1.56576	2.36002	1.10431	1.14239	1.11128	1.34784	2.66085	1.53432	2.93389	2.07306	2.8076	0.4736	1.16594	1.65083	1.62399	1.65454	2.30359	3.10631	2.01011	1.38909	0.821197
2407.1	1.26321	-0.885315	2.36491	1.32318	2.07407	2.42169	1.22393	1.00668	0.83667	1.36843	2.51855	1.48815	2.82243	1.94422	2.05636	0.489767	0.626398	1.84433	1.68278	1.49004	2.48513	2.81448	2.56811	1.1489	0.696442
2409.12	1.15407	-0.942664	2.47305	1.24661	2.56352	2.48336	1.76989	0.957638	0.66205	1.45433	2.37625	1.49394	2.74	1.6902	1.30512	0.560707	0.189389	2.03782	1.64604	1.44531	2.8574	2.75591	2.39981	0.765695	0.571686
2411.14	1.04492	-0.676449	2.42591	1.3328	3.11292	2.22416	2.3447	1.08039	0.533536	1.76143	2.2598	1.61418	2.77184	1.4974	0.854072	0.78618	0.17243	1.99989	1.53861	1.51	3.03894	2.46409	2.65006	0.382489	0.449362
2413.15	0.715507	-0.440595	2.37877	1.53485	3.35448	2.07476	2.89066	1.29651	0.601027	2.06852	2.10041	1.59721	2.80735	1.26847	0.403026	0.714922	0.313826	1.82585	1.43117	1.6561	3.18975	1.88578	2.48176	0.396792	0.458994
2415.17	0.38609	-0.204742	2.39136	1.80309	3.59603	1.93925	3.43662	1.46831	0.701023	2.38282	1.91201	1.64918	2.84285	1.02584	0.200287	0.643663	0.531783	1.77764	1.31999	1.83487	2.76297	1.73989	2.31346	0.634977	0.468625
2417.18	0.0566725	0.324457	2.25174	2.07132	3.9721	1.78986	4.065	1.68444	0.765292	2.76545	1.68409	1.75304	2.82996	0.796904	0.720967	0.643344	0.929151	1.73167	1.25288	2.01364	2.37588	2.01546	2.45127	1.05836	0.473395
2419.2	0.0511597	0.778041	2.19607	2.76304	4.2595	1.65996	4.08404	1.85131	1.16394	3.15138	1.49568	1.69505	2.81707	0.615495	1.21927	0.406043	1.32652	1.68569	1.18576	2.29649	1.63341	2.11016	1.89963	1.7093	0.616051
2421.22	0.326727	1.38183	2.12782	3.32043	4.29554	1.8706	4.08562	2.01819	1.22821	3.53401	1.42213	1.60379	2.80418	0.675648	1.65356	0.164465	1.8869	1.48238	1.07832	2.5905	0.740113	2.35081	1.35061	2.36024	0.756658
2423.23	0.829197	1.8645	1.96401	3.87782	4.2416	2.08125	3.63935	2.08003	1.19248	3.783	1.30017	1.46057	2.79129	0.797021	2.08784	-0.0862669	2.3965	1.27906	1.11928	2.7836	-0.165576	2.39829	1.34799	3.00169	0.759379
2425.25	1.20224	2.10332	2.0829	4.30265	3.71352	2.4017	3.16423	1.97008	1.0945	3.86184	1.22662	1.1585	2.57983	0.794666	2.22193	-0.556822	2.76602	1.08171	1.20055	2.92035	-1.05887	2.63894	0.926817	3.64314	0.755515
2427.26	1.88521	2.22783	2.01464	4.47053	3.49331	2.7479	2.73947	1.74882	0.960793	4.05444	1.20967	1.01528	2.20687	0.839836	2.35602	-0.785709	3.03088	1.21224	1.15618	3.05709	-1.90073	3.33036	0.789643	3.86702	0.75165
2429.28	2.56818	2.35234	1.94639	4.57223	3.44068	2.95854	2.48805	1.52756	0.77639	4.01769	1.31728	0.8856	1.83391	0.98663	2.49011	-1.0146	3.10694	1.01836	1.11181	3.16117	-2.29891	3.42507	0.513229	3.14907	0.738183
2431.3	3.12172	2.07161	2.53921	4.62943	3.38805	3.16919	2.23664	1.30179	0.627712	3.68272	1.58759	0.760358	1.50793	1.11973	2.27402	-1.20807	3.21917	0.822238	1.02712	3.50534	-2.69709	3.19698	0.376055	2.24122	0.578976
2433.31	3.2577	1.79088	3.04808	4.26941	3.42409	3.36407	2.41146	1.04293	0.391719	3.34774	1.8579	0.745072	1.27632	1.132	2.08031	-1.2355	3.33141	0.626118	0.98	3.31139	-2.24463	3.14816	0.60886	1.1058	0.281882
2435.33	3.16022	1.35994	3.00549	3.7746	3.51558	3.35393	2.5848	0.784072	0.243041	3.01277	2.00456	0.769765	0.950343	1.06949	1.95062	-1.25865	3.40276	0.792766	0.973195	3.05129	-1.62379	3.09933	0.471686	0.209761	-0.015211
2437.34	2.83748	1.00042	2.95504	3.27978	3.05185	3.35612	2.77965	0.585914	0.0427742	2.74613	2.31122	0.794459	0.624368	1.02161	1.87452	-0.91769	3.09581	0.959413	0.847549	2.79119	-1.00295	2.83736	0.704491	-0.916168	-0.0329744
2439.36	2.47372	0.791108	2.67541	2.78497	2.56137	3.35832	2.9745	0.387756	-0.00792135	2.41116	2.56946	1.01527	0.450702	1.03623	1.91059	-0.666888	2.75799	1.12233	0.721904	2.69351	-0.307048	2.26346	0.569936	-1.80272	-0.0425769
2441.38	1.98052	0.675015	2.51656	2.33361	2.07089	3.22495	3.03446	0.383256	-0.110206	1.9265	2.71612	1.03996	0.452959	1.12723	1.94665	-0.366671	2.90573	1.07899	0.718657	2.59584	0.384678	1.34221	0.937296	-2.04284	0.123553
2443.39	1.48732	0.558922	2.42407	1.88225	1.29866	3.22715	2.92108	0.378756	-0.161796	1.63037	2.50877	1.05112	0.455217	1.05393	1.98272	-0.0664547	3.16571	1.23423	0.501215	2.49817	0.972548	0.585253	1.4439	-1.55856	0.409594
2445.41	1.23502	0.636988	1.75635	1.4754	0.640593	3.217	2.81051	0.296407	-0.213386	1.59445	1.73494	1.05783	0.549577	0.980623	2.14847	0.192307	3.31345	1.35142	0.283773	2.16042	1.66701	-0.124477	1.74126	-1.07429	0.866375
2447.42	0.857166	0.708411	1.00822	1.1966	0.0977888	3.23559	2.69564	0.251262	-0.161766	1.55854	0.961116	1.03589	0.516571	0.947703	2.31423	0.451068	3.4612	1.4686	0.0287668	2.25669	1.91045	-0.649549	1.22811	-0.590011	1.33401
2449.44	0.541579	0.786476	0.811547	1.05259	-0.536507	3.1783	2.58227	0.206116	-0.161736	1.52262	0.64526	1.00722	0.727294	0.95088	2.36783	0.709829	3.41313	1.42633	-0.028107	2.39334	1.98551	-1.17462	1.52547	-0.338535	1.80165
2451.46	0.482583	0.793119	0.769513	0.884997	-0.38744	3.10866	2.47169	0.363155	0.191522	1.45638	0.167054	0.978556	0.972229	0.91796	2.31155	0.613634	3.70289	1.42212	-0.0313546	2.94173	2.15621	-1.24196	1.45547	0.369312	2.1917
2453.47	0.594044	0.936016	0.72618	0.580138	-0.044041	3.06676	2.35085	0.520194	0.49319	1.39015	-0.260382	0.85473	1.23158	0.906512	2.14311	0.607595	3.955	1.41792	0.0135604	3.3588	1.74817	-1.01057	1.75283	0.84142	2.57774
2455.49	0.705505	1.11666	1.02173	0.419279	0.299358	2.99712	2.34339	0.3927	0.976102	1.41185	-0.539503	0.747785	1.44231	0.818693	2.21741	0.601556	3.67482	1.44072	0.0745622	3.77588	1.18305	-0.596121	1.38493	1.07507	2.7242
2457.5	0.822624	1.25955	0.978392	0.258421	0.793483	2.86692	2.33593	0.265206	1.45901	1.54985	-0.56016	0.677595	1.65303	0.807245	2.29171	0.595517	3.41152	1.46352	0.392547	3.528	0.775002	0.158652	0.875585	1.29864	2.76035
2459.52	0.661868	1.39581	1.00143	0.0975619	1.17344	2.83735	2.32567	0.172386	1.94193	1.57155	-0.177033	0.607406	1.76939	0.678889	2.36601	0.58514	3.13134	1.82212	0.786792	3.19294	0.260365	0.913425	0.577679	1.52221	2.7712
2461.54	0.923157	1.5387	1.10487	0.0283894	1.43813	2.7009	2.08005	0.374571	2.30015	1.6576	0.206094	0.680146	1.91876	0.583453	2.36851	0.574762	2.85115	2.18072	1.18104	2.85787	-0.0874392	1.14482	0.722921	1.75795	2.64113
2463.55	1.126	1.67496	1.20832	-0.040783	2.06853	2.72863	1.7448	0.458066	2.65837	1.74366	0.242829	0.752886	1.96988	0.465934	2.48316	0.564385	2.75279	2.53933	1.37715	2.51747	-0.435244	1.37621	0.425015	1.98712	2.80378
2465.57	1.16809	1.73297	1.16499	-0.0863594	2.52034	2.74556	1.40649	0.339376	2.58506	1.86003	0.34709	0.939177	1.98678	0.370499	2.65409	0.554008	2.65444	2.56213	1.43815	1.69767	-1.02772	1.2108	0.127109	1.94601	2.70113
2467.58	1.26661	1.65472	1.18594	0.191898	3.13964	2.65726	1.07869	0.0678822	2.23556	1.9764	0.400582	1.20028	2.00368	0.253591	2.76832	0.54363	2.94199	2.82756	1.45099	0.94553	-0.967477	1.01137	0.135071	1.90126	2.59847
2469.6	1.57627	1.53873	0.934373	0.53186	3.75893	2.59669	1.15895	0.151377	1.7564	2.04075	0.314673	1.49814	2.0548	0.136683	2.63981	0.542039	3.30715	2.81825	1.37771	0.193392	-0.624651	0.811936	0.50666	1.68029	2.76112
2471.62	1.88028	1.66262	1.03903	0.871822	4.34167	2.5242	0.831151	0.234873	1.43627	2.01912	0.157248	1.81697	2.10591	0.142502	2.4095	0.719874	3.65542	2.80894	1.25361	0.106204	-0.327253	0.272178	1.09107	1.63918	2.72232
2473.63	2.35069	1.88077	1.14368	1.21178	4.92441	2.33616	0.503355	0.432508	1.11614	2.09666	0.0713386	2.04478	2.15404	0.315556	2.17919	0.953774	4.02057	2.50189	1.05326	0.35548	-0.0298555	-0.26758	1.69955	1.59807	2.88498
2475.65	2.61827	2.11447	1.24833	1.52237	5.46169	2.26367	0.850668	0.380284	0.86908	2.10986	-0.0145706	2.22664	2.20218	0.488611	2.02069	1.18767	3.78708	2.20341	0.852904	0.789845	0.207301	-0.312127	2.48117	1.54479	3.17771
2477.66	2.88584	2.34816	1.35298	1.83296	5.67874	2.10287	1.8834	0.456273	0.690535	2.12305	-0.050292	2.40849	2.1992	0.748546	1.86218	1.47247	3.53669	1.90125	0.970146	1.22421	0.444458	-0.356674	3.26279	1.49151	2.97625
2479.68	2.99981	2.6601	1.45764	2.14354	5.80076	1.92563	2.92029	0.532262	0.678194	2.13624	-0.10277	2.4768	2.03872	1.14309	1.70368	1.82707	3.2863	1.89682	1.28876	1.77029	0.943855	-0.201789	4.04441	1.51186	2.70551
2481.7	2.92847	2.9565	1.59734	2.26756	5.75531	1.74964	3.95303	0.761055	0.942035	2.10026	-0.0619662	2.43535	1.87825	1.43031	1.72384	2.18167	2.48647	1.64976	1.60737	2.2487	1.3379	-0.297162	4.52016	1.53221	2.4301
2483.71	2.64599	2.82442	1.73704	2.39218	5.70985	1.64991	4.5653	0.837044	1.20588	1.99222	0.0815044	2.47037	1.69537	1.82485	1.49259	2.52748	1.88781	1.65465	2.09502	2.72712	1.77114	-0.142276	4.92015	1.72879	1.95324
2485.73	2.12968	2.49019	1.72792	2.51681	5.41518	1.77968	5.58563	0.913033	1.3107	1.8742	0.413726	2.16713	1.46957	1.98934	1.35145	2.53997	1.48326	1.66322	2.6474	3.20553	2.13999	0.0126092	5.24876	1.30741	1.68249
2487.74	1.8472	1.92886	1.78391	2.64144	5.05146	1.93669	6.60596	0.89933	1.47302	1.743	0.557197	1.89717	1.28968	2.10351	1.2103	2.50135	1.07871	1.66811	3.14308	3.49501	2.50885	-0.0827642	5.0571	1.32776	1.21029
2489.76	1.3752	1.27035	1.98904	2.51898	4.73319	1.96907	7.1188	0.885627	1.57784	1.62177	0.700667	1.5589	1.25798	2.21768	1.06916	2.46814	1.27281	1.66442	3.63875	3.85136	2.62206	-0.333023	4.55855	1.34811	0.890964
2491.78	0.903203	0.693483	2.21303	2.39653	4.36947	1.82709	6.95973	0.771632	1.67165	1.49056	0.79395	1.22064	1.22628	2.15104	0.928014	2.38404	1.46691	1.67353	3.81682	3.95575	2.99092	-0.161429	4.06	1.63262	0.7731
2493.79	0.584808	0.0349799	2.26903	2.45884	4.05121	1.71236	6.70216	0.748406	1.72917	1.22558	0.847882	0.882369	1.42915	1.82276	0.79884	2.23014	1.68134	1.72843	3.76429	4.01608	3.27902	0.359096	3.6952	1.89679	1.0723
2495.81	0.39529	-0.630854	2.22815	2.5311	3.73295	1.84823	6.39809	0.725179	1.78668	1.00977	0.80853	0.66404	1.55494	1.60178	0.547699	2.23206	2.18604	1.73754	3.40367	4.07642	3.52345	1.14017	3.3304	1.9175	1.56191
2497.82	0.205771	-0.8682	2.18726	2.54105	3.24373	1.90785	6.04881	0.701953	1.73828	0.866022	0.963125	0.369243	1.78021	1.27349	0.558431	2.23397	2.60546	1.97634	2.8653	4.03423	2.96429	1.66069	2.97563	1.95522	1.87454
2499.84	0.250083	-1.10555	2.21149	2.551	3.00372	1.81047	5.55017	0.678727	1.917	1.06248	1.00048	0.456864	2.04841	1.133	0.63328	2.42587	2.71487	1.98176	2.11793	3.99205	2.1345	2.18122	2.62087	2.84672	2.18251
2501.86	0.0594174	-1.21005	2.12867	2.36623	2.95356	1.47163	5.05324	0.587653	1.8111	1.14931	1.15508	0.732861	2.19661	0.892024	0.719117	2.64364	2.82428	2.22056	1.4692	3.87822	1.57535	2.96229	2.36379	2.88443	2.7177
2503.87	0.05827	-1.11493	1.89672	2.46071	2.90339	1.66208	4.0167	0.398014	1.75916	1.22617	1.30967	1.00886	1.84602	0.666273	0.960821	2.83554	3.03037	2.22967	0.820464	3.42182	1.5627	3.74337	2.24046	2.90515	2.87279
2505.89	0.0571225	-1.19328	1.6459	2.65543	2.85322	2.02688	3.0563	0.397708	1.63435	1.42263	1.33961	1.28486	1.49543	0.620312	1.20252	3.00817	3.13978	1.83579	0.171731	3.27239	1.00354	4.10259	1.95813	2.66171	3.02788
2507.9	0.119777	-1.19	1.56308	2.56514	2.86463	2.39169	2.19049	0.20367	1.46419	1.75287	1.4089	1.62991	1.06777	0.700789	1.53512	3.16398	3.20718	1.39612	-0.328715	3.06796	0.141291	4.11288	1.54204	2.41826	3.03665
2509.92	0.256555	-1.07201	1.52114	2.4649	2.81446	2.05734	1.68266	0.00963238	1.33938	2.08311	1.35269	1.84654	0.717176	0.847202	1.76485	3.1808	3.18549	0.913211	-0.410718	2.62027	-0.725704	4.08371	1.28496	2.39978	2.85634
2511.94	0.319209	-0.833338	1.66143	1.90739	2.93525	1.723	1.3925	-0.26031	1.32047	2.30371	0.893798	2.06317	0.289511	0.930288	2.12183	3.19762	3.0479	0.200619	-0.19343	2.51837	-0.996341	4.18142	1.02789	1.95295	2.70091
2513.95	0.381863	-0.594666	1.80171	1.53748	3.05604	1.38865	1.25171	-0.454348	1.07445	2.19408	0.384127	2.12164	0.113522	0.845033	2.28868	2.81849	3.02621	-0.118015	0.343317	2.41646	-1.00108	4.16255	0.770809	1.09406	2.39108
2515.97	0.519788	-0.355995	2.25975	1.3762	3.06276	1.59843	1.10921	-0.254148	1.05554	2.33348	-0.0747686	2.04948	0.0146075	0.94812	2.34251	2.40947	2.95395	-0.666333	0.975598	2.36453	-1.27646	3.57001	0.75758	0.647228	1.85404
2517.98	0.657714	-0.176917	2.44197	1.12045	3.12433	1.3763	1.85287	0.0727811	1.04666	2.33045	-0.324918	1.97732	0.266283	1.03598	2.23706	2.0209	2.78501	-0.984967	1.60788	2.4032	-1.97065	2.97747	0.744351	0.628747	1.54421
2520	0.795639	0.531797	2.62419	0.750542	3.18591	1.16665	2.32051	0.354501	1.2434	2.21779	-0.709929	1.90515	0.249519	0.946189	2.13161	1.66104	2.71275	-0.611715	2.28295	2.38687	-2.24603	2.92613	0.890131	0.19891	1.38878
2522.02	0.869763	1.24051	2.8064	0.480878	3.13105	0.956991	2.78815	0.739185	1.71662	2.24888	-1.09296	1.76393	0.221236	0.948799	1.92331	1.318	2.66218	-0.238464	2.91523	2.42554	-1.74958	2.3336	1.03591	-0.230927	1.23335
2524.03	0.735677	1.85739	2.98862	0.102879	3.13776	1.45811	2.94821	1.12387	1.91336	2.63913	-1.35051	1.70767	0.204472	0.808675	1.78967	0.958143	2.42431	0.223813	3.43643	3.01156	-0.846296	1.70468	0.876923	0.141851	0.922117
2526.05	0.851434	1.91579	2.88353	0.290484	3.14448	1.95923	3.20978	1.58446	2.14808	3.13902	-1.18746	1.57938	0.187709	0.731878	1.34788	0.632216	2.18644	0.686089	3.69459	3.27295	-0.349842	0.959176	0.414432	0.925986	0.952289
2528.06	1.07918	1.97419	2.95918	0.299448	3.15119	2.46034	3.47135	1.96914	2.34482	3.43231	-0.973633	1.50735	-0.0807294	0.742944	1.21424	0.666148	1.89027	1.0783	3.78558	3.53434	0.151355	0.567463	-0.0480596	1.71012	1.13687
2530.08	1.23281	2.00158	2.75899	0.294507	3.22649	2.47281	3.17555	1.89847	2.3513	3.43364	-0.810584	1.43532	-0.0961118	0.666147	1.18264	0.709524	1.70298	1.39782	3.60881	3.75706	0.564461	0.739126	-0.193822	2.49426	1.32144
2532.1	1.38643	1.97058	2.85356	0.289566	3.24693	2.21681	2.51846	1.72516	2.13643	3.72997	-0.856281	1.34235	-0.0452038	0.917786	0.984014	0.705603	1.51568	1.79003	3.43204	3.97978	1.54268	0.91079	-0.33958	2.65751	1.50602
2534.11	1.44929	1.47135	2.94814	0.305139	3.26737	1.94833	2.13739	1.49849	1.7313	4.02629	-0.541715	1.27032	0.451318	1.40953	0.78539	0.692239	1.37917	1.81154	3.21249	4.13685	2.39295	0.541256	-0.485342	3.26174	1.5074
2536.13	1.55806	0.972121	3.04271	0.410404	3.34267	1.67917	1.75633	1.27182	1.06251	4.17887	0.0599805	1.19829	1.18869	1.71411	0.586766	0.558839	1.24267	1.81016	3.01018	4.29393	2.30486	0.794882	-0.631104	3.83636	1.50509
2538.14	1.80092	0.532883	3.13729	0.624006	3.70452	1.18004	1.92839	1.04516	0.65738	3.97228	0.733801	1.39988	1.86681	2.19025	0.416333	0.42544	1.52149	1.80878	2.79673	3.96824	1.81468	1.11405	-0.488909	3.25643	1.66193
2540.16	1.86807	0.531447	3.33695	0.864117	4.06638	0.680908	1.55874	0.844744	0.214276	3.7657	1.19578	1.6735	2.54494	2.66639	0.348663	0.199953	1.67389	1.83029	2.54703	3.72393	1.89501	1.43322	-0.0432107	2.67649	1.62945
2542.18	1.78995	0.470019	3.27887	1.09526	4.14168	0.181778	1.18909	0.618076	0.041328	3.84215	1.65775	1.94712	3.35639	3.14253	0.11056	-0.0255337	2.01101	1.7347	2.34466	3.47963	1.97535	1.33665	0.738049	2.0951	1.60065
2544.19	1.71184	0.439596	3.19853	1.30063	4.06037	-0.0873848	1.52634	0.569853	0.0735915	4.07119	2.08721	2.22074	3.78146	3.61867	-0.127543	-0.00539307	2.16341	1.70285	2.26023	3.23532	2.26719	1.41862	1.21581	1.11974	1.56817
2546.21	1.62107	0.409172	3.09926	1.506	3.97906	0.130482	1.94885	0.603101	0.320722	3.90529	2.4431	2.5153	4.14023	3.67161	-0.195212	0.0958515	2.44223	1.50074	2.1758	2.99101	1.99845	1.50058	1.358	0.353894	1.53938
2548.22	1.63373	0.469163	2.94446	1.70477	3.74047	0.348349	2.22183	0.802062	0.552901	4.03954	2.69826	2.72016	4.26716	3.56991	-0.196293	0.197096	2.54384	1.18913	2.0564	2.78056	1.63601	1.40402	1.89191	-0.441567	1.70934
2550.24	1.60046	0.547007	2.78966	1.81384	3.65916	0.601459	2.37334	1.00102	0.832558	3.87365	2.62042	2.8722	3.90547	3.49791	-0.40471	0.442577	2.70638	0.777658	1.96254	2.57011	1.71073	1.22549	2.19382	-1.21501	1.88299
2552.26	1.53922	0.56486	2.69039	1.92291	3.29129	0.898558	1.97173	1.26045	1.07969	3.70775	2.46467	2.75062	3.51141	3.179	-0.40579	0.663857	2.57996	0.25632	1.91551	2.46085	1.78545	1.07602	2.35353	-1.61045	2.05664
2554.27	1.47797	0.582713	2.61338	1.89713	2.95124	1.20824	1.85026	1.49363	1.32682	3.52357	2.23756	2.68187	3.19744	2.70496	-0.296311	0.943292	2.53655	-0.287909	1.95049	2.35159	1.48622	1.13566	2.51324	-1.81903	2.2303
2556.29	1.5743	0.704127	2.5356	1.88107	2.89774	1.51792	1.99978	1.75306	1.39547	3.26293	1.94148	2.68038	2.67006	2.03676	-0.0216251	1.1366	2.36672	-0.809247	1.87029	2.05257	1.18699	1.37383	2.33739	-2.02616	2.33614
2558.3	1.67062	0.997959	2.61769	2.12602	3.04189	1.85737	2.11389	2.02089	1.44916	3.00229	1.67791	2.61162	2.07268	1.36857	0.34873	1.08428	2.3233	-1.08901	1.80244	1.75355	0.764333	1.22436	2.16154	-1.63474	2.44568
2560.32	1.7796	1.11937	2.56216	2.37098	3.18603	1.98185	2.228	2.02305	1.50286	3.05833	1.42032	2.61013	1.47529	0.964898	0.719086	0.869721	2.15347	-1.27122	1.73459	1.53456	0.659987	1.07489	2.32125	-1.44789	2.55152
2562.34	1.75162	1.1808	2.47801	2.61593	3.48745	2.10633	2.49164	1.85949	1.63586	2.7399	1.16273	2.67739	0.932587	0.398401	0.924396	0.783594	2.07944	-1.20948	1.89268	1.35571	0.649341	1.72699	2.0823	-1.26105	2.48741
2564.35	1.66244	1.22437	2.61562	2.85151	3.74027	2.18634	3.01498	1.90772	1.82836	2.79594	0.949026	2.8712	0.852009	-0.103027	1.4355	0.673265	1.94154	-0.742946	2.05077	1.17686	1.01668	2.41025	2.07536	-0.860557	2.57957
2566.37	1.60125	1.26794	2.47594	3.09647	3.99308	2.27627	3.40009	1.84639	2.02293	2.77765	0.808691	2.99129	0.85152	-0.282557	1.64081	0.881097	1.86751	-0.166547	2.17389	1.13372	1.38401	3.03329	2.06841	-0.464807	2.67173
2568.38	1.53105	1.45655	2.27305	3.41756	4.20872	2.3437	4.21408	1.78505	2.14098	2.54219	0.73971	2.54831	0.770942	-0.30695	1.80323	1.08893	1.83394	0.242695	2.29701	1.09059	1.95688	3.43082	2.06146	-0.255902	2.76389
2570.4	1.33654	1.65169	2.14124	3.65279	4.46306	2.41112	4.51563	1.77281	2.18742	2.30673	0.812426	2.03808	0.794716	-0.0484469	1.80044	1.38289	1.72659	0.651936	2.48798	1.2475	2.56338	3.82835	1.91245	0.137357	3.02073
2572.42	1.14203	1.62432	1.87182	3.64341	4.60107	2.4048	4.55658	1.67682	2.23386	2.00825	0.756654	1.76015	1.14177	0.210057	1.70198	1.58546	1.69302	0.828562	2.48609	1.77068	3.16988	4.45139	1.76344	0.326039	3.27757
2574.43	0.947529	1.76936	1.74671	3.63404	4.70038	2.25863	4.59754	1.8668	2.43601	1.63543	0.768467	1.24992	1.48882	0.34504	1.60353	2.00785	1.58566	1.07219	2.67706	2.21383	3.5815	5.05803	1.60862	0.719298	3.43385
2576.45	0.877327	2.26018	1.82202	3.28919	4.8384	2.02358	4.63849	2.02949	2.63862	1.33695	0.780281	0.904734	1.83588	0.649781	1.62929	2.30181	1.50893	1.25408	2.4842	2.64862	3.99312	4.66692	1.46075	0.928203	3.48455
2578.46	0.950706	2.40523	1.64586	2.95373	4.86774	1.79844	4.49682	1.88294	2.54626	0.964134	0.792095	0.484761	1.9801	0.954522	1.27601	2.50437	1.43513	1.15393	2.29135	3.06607	3.83792	4.24465	1.31288	1.32392	3.37897
2580.48	0.865394	2.48879	1.69148	2.49391	4.89708	1.52283	4.49338	1.78548	2.23303	0.939496	0.736322	0.138501	2.08616	1.07861	1.19732	2.41298	1.35839	1.05378	2.04649	3.42527	3.68272	3.85354	1.31532	1.31975	3.26638
2582.5	0.947778	2.4273	1.77805	1.84783	4.93579	1.25714	3.37418	1.68802	1.99632	1.15233	0.568189	0.302476	2.19223	1.21359	1.22309	2.32159	1.28459	1.14077	1.85364	3.64228	3.5747	3.47883	1.33487	1.71261	3.03261
2584.51	1.03016	2.23996	1.90102	1.27789	4.73899	0.978057	2.49642	1.54147	1.77754	1.36516	0.318159	0.296277	2.27403	1.25983	1.1444	1.88436	1.21491	1.59673	1.66333	3.849	3.38586	3.10412	1.49649	1.92111	2.36949
2586.53	1.11254	2.17847	1.99428	0.825727	4.3553	0.698977	1.76514	1.44401	1.78713	1.64101	0.205798	0.125031	1.99198	1.32961	0.87187	1.53853	1.07143	1.68372	1.66587	3.49742	2.98965	2.71301	1.65811	2.12961	2.03516
2588.54	1.17494	2.1438	2.08085	0.265167	3.97617	0.569546	1.03386	1.31926	1.641	1.91686	0.084256	0.118832	1.59558	1.35316	0.793182	1.05958	1.03004	1.38492	1.42102	3.33788	2.56526	3.0742	1.91216	2.39926	1.89547
2590.56	1.25732	1.73653	2.05115	0.148465	3.55833	0.528993	0.456356	1.2218	1.20168	2.19271	0.192305	-0.0524143	1.19917	1.47313	0.667886	0.58063	0.988644	1.05932	1.42356	3.17833	2.14086	3.81011	2.17913	2.85326	1.76728
2592.58	1.23734	1.59929	2.15398	0.0317636	3.14049	0.704805	-0.014732	1.22319	1.21127	2.78402	0.300353	-0.222588	0.802771	1.5931	0.844017	0.193072	0.918963	0.622755	1.37156	2.67262	1.90531	3.74182	2.4461	2.91441	1.63909
2594.59	1.43656	1.52353	2.2568	0.242454	2.72266	0.921171	-0.375602	1.22458	1.43964	3.10148	0.185438	-0.201313	0.710935	1.72397	0.823172	-0.194486	0.849282	0.18619	1.33661	2.04563	1.66975	4.47772	2.54984	3.37258	1.07221
2596.61	1.47709	1.44778	2.35963	0.60523	2.40686	1.13754	-0.0495891	1.22597	1.67693	2.94048	0.405847	0.117315	0.619099	1.84394	0.697875	-0.582044	0.80789	-0.27036	1.24965	1.6821	1.38702	4.72433	2.39149	3.37512	0.626511
2598.62	1.4571	1.55718	2.30499	0.968006	2.28785	1.36729	0.276424	1.207	2.01225	2.73577	0.673886	0.606896	0.503044	1.9935	0.850174	-0.510488	0.910218	-1.09588	0.967568	1.1973	1.4944	4.97093	2.36571	3.20231	0.77621
2600.64	1.43712	1.54104	2.40782	1.18042	2.77267	1.35171	0.492219	1.18803	2.08026	2.53107	0.932744	1.0957	0.630881	2.11952	1.19631	-0.381289	1.03727	-1.29748	0.878068	1.0258	1.95941	4.90265	2.20735	3.02949	0.59712
2602.66	1.36401	1.49809	2.38982	1.50123	3.39509	1.32275	0.818232	1.14645	2.25662	2.32636	1.27644	1.5845	0.873073	2.24553	1.17547	-0.210363	1.1113	-1.1803	0.980661	0.66228	2.45262	3.91413	1.96236	2.75175	0.0358818
2604.67	1.27091	1.48195	2.37183	1.39339	3.91406	1.29378	0.990474	1.12748	2.95532	2.12166	1.39055	2.0733	1.11527	2.27513	1.17858	-0.0224617	1.21006	-0.96812	0.876946	0.298756	2.94582	3.10994	1.70446	2.29418	-0.143208
2606.69	1.33143	1.59136	1.95106	1.28554	4.02571	1.04846	1.10069	1.08451	3.45579	1.54963	1.31973	2.5621	1.08427	2.30472	1.16084	0.148464	1.3828	-0.644979	0.827776	0.367396	3.43903	3.15742	1.57913	1.83661	-0.322298
2608.7	1.43482	1.70077	1.8302	0.906436	4.48537	1.01994	1.22044	1.04154	3.95627	1.02947	1.62258	2.85946	0.786862	2.33432	1.48651	0.0360366	1.55553	-0.321838	0.859476	0.640074	3.91708	1.91676	1.46672	1.55887	0.031019
2610.72	1.30119	1.83309	1.70933	0.485359	4.843	0.991429	1.34018	1.02118	4.44784	0.985773	1.70246	2.59528	0.489455	2.36391	1.48962	0.0922525	1.69997	0.100871	0.891176	0.80092	4.05693	1.09135	1.59929	1.56066	0.604854
2612.74	1.26139	1.81677	1.71627	0.123135	5.24445	0.963617	1.50782	0.76209	4.75997	1.10585	1.59319	2.33032	0.216267	2.31508	1.31958	0.0351868	1.74177	0.52358	1.11546	1.08304	3.77597	0.339996	1.47633	1.7378	1.15289
2614.75	1.53378	1.85024	1.59544	-0.0308336	5.22896	1.18113	1.94614	0.520633	5.11104	1.12206	1.32188	2.06615	0.0824119	2.26625	1.14954	-0.0795231	1.75884	0.461881	1.14716	1.23444	3.34474	0.387469	1.48594	1.91494	1.70092
2616.77	1.87928	1.8837	1.59541	-0.131083	5.06621	1.39795	2.11377	0.635784	4.87695	1.085	0.974913	1.91645	-0.0514435	2.21742	1.68085	-0.194233	1.80064	0.62964	1.04131	1.38585	2.99137	0.61927	1.33079	2.13586	2.53703
2618.78	1.9126	2.04092	1.59537	0.279787	5.00691	1.61546	2.23352	0.728335	4.34892	1.10121	0.94069	1.89036	-0.185299	2.24912	2.20906	-0.494562	1.81771	0.729209	1.08723	1.53725	2.63801	0.596656	1.17565	2.53661	3.08506
2620.8	1.81228	2.02459	2.26759	0.721655	5.35492	1.83298	2.35029	0.855139	3.74084	1.2022	1.0914	1.86427	-0.00618414	2.20029	2.55765	-0.840365	1.71123	1.06564	1.22526	1.51801	2.28465	0.435406	0.887928	2.92714	3.08429
2622.82	1.60858	1.9282	2.96943	1.23088	5.00904	1.80787	2.34731	0.981942	3.13277	1.21841	0.93155	1.71457	0.172931	2.232	2.27982	-0.671722	1.60474	1.2487	1.31737	1.41601	1.86856	0.849256	0.600206	3.13785	2.99682
2624.83	1.64189	1.66732	3.67128	1.74804	4.44266	1.75342	2.34434	1.09508	2.52469	1.26753	0.771701	1.95266	0.0980306	2.26371	2.62841	-0.495914	1.49826	1.3322	1.1818	1.30456	1.7907	1.37716	0.455524	2.9203	2.68769
2626.85	1.95766	1.34084	4.04356	2.20635	3.72187	1.64589	2.17305	1.64329	2.04789	1.16367	1.02181	2.19075	0.217762	2.54775	2.97701	-0.635621	1.56258	1.71005	1.27391	1.36923	1.77261	1.79101	0.433805	2.52649	2.13267
2628.86	1.68194	1.01437	4.28255	2.49837	3.00109	1.59074	1.67276	2.19588	1.58769	1.19658	1.67668	2.42884	0.19816	2.6283	3.44299	-0.866715	1.62691	2.31735	1.13834	1.63871	1.75451	1.62976	0.412087	2.12918	1.57765
2630.88	1.68553	0.687899	4.52159	2.73668	2.43471	1.5363	1.33294	2.39245	1.61681	1.3155	2.08883	2.29796	0.178559	2.67989	3.38076	-1.00642	1.69552	2.68274	1.00277	1.87928	1.63749	1.46851	0.555125	1.73188	1.02262
2632.9	2.0013	0.232813	4.73204	2.78412	2.0157	1.48115	1.041	2.58902	1.637	1.34841	2.02845	2.04347	0.158957	2.59254	3.31853	-0.578447	1.76413	2.87697	0.714247	2.11985	1.52047	1.50851	0.698163	1.33806	0.467816
2634.91	2.03777	-0.0985234	4.57018	2.68646	1.44932	1.426	0.752038	2.74975	1.716	1.34813	2.12785	1.78898	0.0995736	2.64143	3.43592	0.0429532	1.91062	2.78023	0.333613	2.49133	1.41514	1.63968	0.698143	0.944838	0.472484
2636.93	2.01776	-0.349791	4.07879	2.5803	1.37619	1.45283	0.3213	2.91026	1.85719	1.38076	2.46546	1.88182	0.106151	2.60977	3.85717	0.397823	2.0571	2.89096	0.173596	2.83391	1.37599	2.05522	0.83779	0.551614	0.477152
2638.94	2.05423	-0.457506	3.5874	2.35424	1.52356	1.50898	0.0323383	3.06205	1.99838	1.38047	2.80308	1.71809	0.483532	2.58083	3.89949	0.481348	2.20358	3.09012	0.304145	3.01002	1.33683	1.90734	0.834399	0.375353	0.482947
2640.96	1.77494	-0.229061	3.42554	2.12818	2.31725	1.61752	0.115326	3.03764	2.11727	1.44612	2.64329	1.55436	0.711048	2.34838	3.94182	0.975925	2.18668	2.9065	0.144128	3.17648	1.32746	1.79946	0.831008	0.365728	0.595441
2642.98	1.75579	-0.0246543	3.41614	1.87324	3.22836	1.56484	0.43559	2.96083	2.3089	1.47885	2.23277	1.39063	1.10146	2.35979	3.86677	1.64761	2.16977	2.72288	0.211792	3.04361	1.31809	1.78274	0.833065	0.362503	0.743597
2644.99	1.20518	0.07639	3.40674	1.61831	3.91147	1.51216	0.755855	2.90603	2.37109	1.80422	1.83424	1.48139	1.52242	2.42413	3.41059	2.14219	2.14858	2.55172	0.217822	2.54204	1.32978	1.57927	0.992614	0.359277	0.891753
2647.01	0.906735	0.182298	3.43151	1.39225	3.66875	1.31442	0.755686	2.84386	2.44222	2.25351	1.59494	1.57215	1.97077	2.54688	3.33554	2.23773	2.12739	2.49351	0.438439	2.04048	1.21802	1.24463	0.994671	0.352558	1.00403
2649.02	0.8975	0.288206	3.45069	1.59241	4.46927	1.26174	1.13689	2.80589	2.44861	2.70308	1.18602	1.63463	2.39172	2.62794	3.26048	2.13826	2.15836	2.63604	0.717559	1.51	1.09456	0.965672	1.29728	0.756748	1.15213
2651.04	0.973071	0.497476	3.46987	1.79257	3.79332	1.15291	1.65988	2.46419	2.03327	3.79076	0.56801	1.47339	2.74672	2.70901	2.80431	2.07423	2.18933	2.84633	0.77606	1.40604	1.3508	0.311174	1.46241	1.16094	1.47795
2653.06	1.05013	0.704764	3.46981	2.1047	3.8337	1.1788	2.04109	2.12229	1.61792	4.87844	-0.0499964	1.4451	3.01231	2.78737	2.97276	2.10573	2.2203	2.96819	0.651541	1.57913	1.60704	0.180098	1.75841	1.5555	1.80377
2655.07	1.12718	0.680726	3.46976	1.92815	3.33833	1.2047	2.05668	1.76855	1.17501	5.93311	-0.429861	1.47054	3.21712	2.82771	2.59101	2.0417	2.3118	3.19306	0.710043	1.47517	1.7112	0.0490215	2.05441	1.96303	1.85027
2657.09	1.22338	0.740094	3.22566	2.26915	2.72555	1.36801	2.00354	1.44521	0.642755	6.30397	-0.801696	1.55918	3.24766	2.79548	2.20925	1.89194	2.46296	3.41793	0.768544	1.46747	1.81537	-0.0820546	2.2119	2.36765	1.5516
2659.1	1.57175	0.902824	3.20643	2.61015	2.40537	1.53132	1.9504	1.1339	0.227411	6.14464	-0.860822	1.66733	3.15325	2.71369	2.24082	1.97392	2.61412	3.6428	1.044	1.85738	2.11775	-0.026374	2.20762	2.89596	1.25293
2661.12	1.58166	1.06555	2.84554	2.75253	2.86365	1.99745	2.33177	0.809823	-0.102375	5.89413	-0.576051	1.77548	3.03145	2.63189	1.89127	2.05844	2.76914	3.92958	1.25783	2.24729	2.54359	0.0293067	2.36084	3.42427	1.61979
2663.14	1.66795	1.22828	2.49023	2.55875	2.25087	2.16076	2.21769	0.64002	0.00165656	5.64362	-0.281445	1.91192	2.93704	2.53608	1.54171	2.20698	2.87199	4.06971	1.35158	2.41586	2.77121	-0.0418012	2.34875	3.60825	1.31029
2665.15	1.68578	1.28765	2.09504	2.0706	2.96719	2.32407	2.28839	0.848013	1.01253	4.755	0.143888	2.05229	2.89939	2.46584	1.64678	2.36169	3.03706	3.99015	1.22681	2.18682	2.26114	-0.112909	1.91773	3.61159	0.813301
2667.17	1.37934	1.34702	1.75897	1.87682	3.14237	2.28694	2.3591	0.982144	2.02341	4.0648	0.386703	2.19266	2.7776	2.39559	1.20226	2.51639	3.20214	3.91059	1.17154	1.8472	2.12077	-0.184017	1.35584	3.79557	0.316311
2669.18	1.07067	1.30047	1.46578	2.17171	3.29043	2.2498	2.54389	1.12831	3.03428	3.37461	0.629518	2.1356	2.67183	2.36336	1.38062	2.6711	3.32788	3.81646	0.996133	1.62009	2.41571	-0.0642576	0.793954	3.75235	-0.00296063
2671.2	0.762011	1.19455	1.39747	1.97793	3.43848	2.00262	2.72867	1.18931	3.87827	3.1698	0.872333	2.01535	2.57742	2.34458	1.55897	2.63704	3.48192	3.93685	1.02624	1.40069	2.27366	0.453813	0.365127	3.70912	0.301024
2673.22	0.455568	1.09211	1.10428	1.55799	3.13929	1.75543	2.91346	1.23828	4.72225	3.31626	1.03315	1.85982	2.63418	2.35136	1.63246	2.45696	3.17857	4.05724	0.90103	1.34477	1.70575	0.971885	0.0674081	3.18404	0.605009
2675.23	0.501715	0.989665	1.14717	1.53396	2.84009	1.23849	2.6993	1.35462	5.3368	3.46272	0.850634	1.7043	2.46084	2.35815	1.70596	2.27435	2.87137	3.95941	0.775816	1.31808	1.36549	1.48996	-0.230311	3.01712	0.27912
2677.25	0.461572	1.08127	1.19006	1.56919	2.8381	0.879308	2.71901	1.31668	5.32939	3.66115	0.870737	1.54878	2.48688	2.26419	1.77945	2.09174	2.56416	4.07611	0.725576	1.55452	1.22344	2.07913	-0.371113	2.42866	0.66073
2679.26	0.364686	1.07552	1.32875	1.8988	2.98616	0.519948	2.43415	1.20489	4.74539	3.80761	0.89084	1.38686	2.34159	2.06216	1.80375	1.84707	2.19473	4.33679	0.893858	1.79097	1.45108	2.61756	0.0492996	2.02084	1.05211
2681.28	0.680571	1.06976	1.42756	1.67264	2.95902	0.218697	2.07219	1.16695	4.10067	3.75565	1.09401	1.22494	2.36764	1.82149	1.79154	1.46206	1.8253	4.59747	1.13014	2.13329	1.23295	2.94877	0.690525	1.43237	1.44349
2683.3	1.00825	1.37773	1.48348	1.70787	2.80898	-0.082553	1.75749	1.12901	3.39527	3.70368	1.30248	1.20918	2.39005	1.58081	1.55264	0.93744	1.45587	4.97091	1.39746	2.57629	0.672671	3.08912	1.33175	1.44327	1.75724
2685.31	1.7803	1.68569	1.71302	1.57508	2.58668	-0.207553	1.39553	1.17624	2.76411	4.17639	1.63181	1.16342	2.41246	1.35058	1.19436	0.601592	0.739936	4.93612	1.45927	3.01929	0.549389	2.69533	1.97297	1.47387	1.83487
2687.33	2.55013	1.99018	1.76894	1.66844	2.70869	-0.332552	1.03357	1.22346	2.13296	4.50264	1.96114	1.13341	2.28183	1.12868	0.839463	0.217768	0.481395	4.90133	1.71367	3.33049	0.700951	2.43737	2.27156	1.87148	1.82173
2689.34	2.90486	2.29466	1.89716	1.53564	2.83089	-0.345555	1.00373	1.19665	1.64568	4.37985	2.29047	1.0548	2.46113	0.945434	0.437488	-0.166055	0.222853	5.08106	1.96807	3.61244	0.577669	2.1794	2.57015	1.91092	1.80859
2691.36	2.96402	2.1973	1.95308	1.36761	2.99994	-0.450464	0.806845	1.16983	1.40235	4.20509	2.0368	1.02479	2.44105	0.969422	0.0355126	-0.572933	-0.0356889	4.88771	1.98544	3.85261	0.454387	1.92144	2.70681	2.49971	1.58166
2693.38	3.12007	2.15886	2.02539	1.19958	2.85008	-0.555196	0.777005	0.960594	1.1883	4.13745	1.78312	1.22312	2.53555	1.10564	-0.39076	-0.900855	-0.297239	4.47219	2.00281	3.99813	0.538212	1.71894	2.68419	2.90375	1.49089
2695.39	3.10648	1.99979	2.20599	1.29295	2.62778	-0.652327	0.824267	0.702294	1.03497	4.01465	1.5289	1.42145	2.43563	1.28052	-0.780528	-1.08844	-0.555781	4.0476	1.93299	4.0272	0.698116	1.98111	2.44075	3.30778	1.26396
2697.41	3.07892	1.63293	2.2783	1.09905	2.55553	-0.749458	1.01941	0.493056	1.0077	3.94701	1.26532	1.61732	2.33934	1.45539	-0.836198	-1.11732	-0.530808	3.51024	1.82459	3.83244	1.06638	2.24329	2.21212	3.11369	1.41912
2699.42	2.607	1.26909	2.17699	1.07319	2.62797	-0.618209	1.26182	0.234756	1.09297	3.49796	0.880888	1.86779	2.11182	1.6386	-0.689371	-1.14621	0.0837597	3.1666	1.7162	3.63769	1.27349	2.64129	1.99631	2.8999	1.19219
2701.44	2.00642	0.902228	2.2493	1.08001	2.77985	-0.342536	1.17179	-0.023544	1.31723	3.10407	0.496453	2.12961	2.19166	1.78374	-0.279473	-0.964757	0.367275	2.83203	1.41523	3.17129	1.35218	2.64599	1.98349	2.50147	1.3605
2703.46	1.55465	0.486694	2.35759	1.08683	2.62386	-0.0668618	1.03446	0.165057	1.54148	3.19187	0.116068	2.44003	2.08529	1.69328	0.177498	-0.783302	0.64548	2.60278	1.12177	2.58636	1.53811	2.65069	1.97067	2.10431	1.54251
2705.47	1.33494	0.278956	2.53819	1.22901	2.29901	0.300718	0.944389	-0.0664273	1.76573	3.24702	0.161949	2.6659	1.97892	1.44333	0.675518	-0.578793	0.928995	2.64531	1.05195	2.00143	1.72405	2.96353	1.83526	1.52241	1.97585
2707.49	1.11523	0.109658	2.38197	1.43645	2.31274	0.614319	0.807057	0.395323	1.95819	3.07284	0.207831	2.42557	1.87255	1.16365	1.26188	-0.393508	1.21552	2.86386	1.1133	1.49793	1.64283	3.39382	1.71466	1.29977	2.15786
2709.5	0.918691	0.112692	2.11746	1.64389	2.49816	0.917495	0.520789	0.906135	2.04346	3.16064	0.253712	2.14948	2.03828	0.936963	1.84824	-0.208222	1.58647	3.09148	1.3794	1.00499	1.62166	3.56663	1.59407	1.11046	2.47604
2711.52	0.677056	0.0629685	2.13141	1.8772	2.71112	1.22067	0.0258723	0.915627	2.17053	3.06075	0.322174	1.87338	2.01175	0.710277	2.27985	-0.0420235	1.67391	3.25867	1.65304	0.566631	1.43933	3.73944	1.45866	1.1575	2.43743
2713.54	0.434071	0.0102116	1.9752	2.11051	2.8241	1.31112	-0.469045	1.42644	2.27771	3.016	0.428343	1.51391	2.11645	0.483591	2.60303	0.124175	1.4303	3.48628	1.97995	0.128273	1.5351	3.91225	1.29495	1.19082	2.70329
2715.55	0.31974	0.270428	1.98915	2.24586	2.68614	1.25714	-0.469067	1.70917	2.24591	2.85557	0.534513	1.14309	2.01008	0.614472	2.73242	0.0644813	1.51774	3.64441	2.30686	-0.0701208	1.73454	4.34254	1.14407	1.41366	2.50789
2717.57	0.205409	0.579312	1.89481	2.21653	2.85585	1.19274	-0.379934	1.5678	2.21411	2.66248	0.598926	0.831056	1.87496	0.942311	2.88712	-0.191446	1.63371	3.64354	2.57297	-0.149979	1.9957	4.54611	0.993184	1.63522	2.29879
2719.58	0.155929	0.576816	1.90797	2.05185	3.12482	1.02645	0.0148953	1.85052	2.28871	2.50204	0.420018	0.496186	1.6778	1.32314	3.02466	-0.447373	1.74437	3.52946	2.83908	-0.229838	2.1351	4.42457	0.98313	1.84305	1.97452
2721.6	0.0624739	0.622541	2.18564	1.8219	3.25161	0.7069	0.409724	1.62244	2.77524	2.51578	0.31528	0.630275	1.4112	1.50215	3.04997	-0.766558	1.95171	3.41537	3.02729	-0.295911	2.33454	4.08772	0.973076	1.89009	1.76542
2723.62	-0.0309816	0.616564	2.46331	1.7055	2.95272	0.605019	1.24092	1.43735	3.36896	2.32269	0.210542	0.800136	0.952355	1.62816	3.09917	-1.02631	2.07161	3.30128	2.92985	-0.361984	2.59571	3.75088	0.963023	1.90382	1.93921
2725.63	-0.0690026	0.663343	2.27307	1.58911	2.62629	0.631416	2.08562	1.93602	3.61417	2.24025	0.0872733	0.969996	0.755193	1.75418	2.91219	-0.849422	2.13034	3.24762	2.87151	-0.180539	2.71264	3.50718	0.952969	1.88991	2.16531
2727.65	-0.0111461	0.661903	2.55074	1.47271	2.67291	0.526503	2.93031	1.8311	3.85939		-0.147874	1.19863	0.769245	2.12184	2.75053	-0.67253	2.25024	3.13354	2.72079	0.320791	2.63608	3.28046	0.959863	1.47306	2.41695
2729.66	0.0467104	0.349632	2.36051	1.55564	2.89362	0.42159	3.49098	2.10559	4.10461		-0.308851	1.1426	0.77874	1.92002	2.79973	-0.349563	2.37013	3.07988	2.55003	0.875618	2.53707	3.03676	1.25601	1.02346	2.82538
2731.68	0.0100397	-0.011324	2.17027	1.80326	3.11434	0.447986	3.87282	2.3841	4.34983		-0.325558	1.02779	0.927918	1.95984	2.86549	0.169638	2.40564	3.01876	2.36768	1.4647	2.31628	2.92664	1.26291	0.573865	3.23381
2733.7	-0.0279813	-0.0122155	1.84899	2.05087	3.16096	0.576263	3.83311	2.65859	4.42989		-0.122141	1.08913	1.13913	2.05373	2.83355	0.606288	2.44115	2.95764	2.27023	2.05378	2.21726	3.17392	1.26438	0.543701	3.57682
2735.71	0.208275	-0.110013	1.55125	2.22879	3.20137	0.911789	3.7934	2.78175	4.12982		0.0496066	0.855891	1.41978	2.34944	2.8255	1.10237	2.37999	2.89652	2.0346	2.6423	2.09982	3.51434	1.26585	0.499812	3.91983
2737.73	0.294362	-0.23126	1.38817	2.03688	3.56821	1.1298	3.28269	2.86192	3.82976		0.221354	0.62265	1.69587	2.64515	2.55098	1.41546	2.50662	2.83541	1.9497	3.23081	1.86061	3.75748	1.12593	0.455923	3.87995
2739.74	0.524663	-0.352508	1.67128	2.04173	3.93505	1.21953	2.95555	2.71058	3.771		0.492888	0.389409	1.90252	2.86351	2.7299	1.2919	2.69442	2.82595	1.82568	3.63844	1.95037	3.57729	0.986009	0.463242	3.84007
2741.76	0.660436	-0.3534	1.55459	2.04657	3.95638	1.45755	2.35291	2.35621	3.62653		0.838592	0.156168	1.89796	2.84022	2.91663	1.16835	2.82106	2.75142	1.74077	3.69194	2.26845	3.38012	0.844615	0.887228	3.59865
2743.78	0.796209	-0.256939	1.78114	1.91735	3.74237	1.69557	1.87185	1.84945	3.38053		1.11013	0.273545	1.58361	3.05858	2.8847	0.646455	2.94769	2.67689	1.67591	3.7262	2.58653	3.19992	0.413965	1.33024	3.35723
2745.79	1.03657	-0.0615025	1.96218	1.59138	3.61908	1.90564	1.4805	1.34375	3.23606		1.2751	0.604162	1.26471	3.03529	2.77473	0.43777	3.13549	2.72855	1.64914	3.48772	2.9046	3.11288	0.134632	1.77325	3.26383
2747.81	1.27694	0.0978816	2.16676	1.46216	3.57064	2.11571	1.20501	0.885242	3.15035		1.41738	0.817402	0.936836	2.95794	2.73858	0.314213	3.32329	2.78022	1.53746	3.24924	3.22268	2.58712	-0.00676152	1.80506	3.08783
2749.82	1.287	0.481412	2.39332	1.40263	3.37145	2.32634	1.1019	0.578069	2.94307		1.30576	1.09659	0.657958	2.88059	2.70243	0.188079	3.142	2.8898	1.56912	3.01076	3.55918	2.15965	-0.286094	1.41983	2.63795
2751.84	1.44724	0.888392	2.43971	1.72239	3.30167	2.44723	1.18237	0.270897	2.7358		1.19083	1.37578	0.467594	2.87585	2.90887	0.29865	2.68465	2.94147	1.73366	2.77228	3.46691	1.82947	0.12106	1.03461	2.18704
2753.86	1.37875	1.18135	2.23915	1.8454	3.2319	2.59827	1.07926	-0.0845232	2.52852		0.97478	1.65497	0.193273	2.94846	2.48561	0.296072	2.31556	2.87639	1.70689	2.5338	3.18989	1.73119	0.528224	0.612079	1.57073
2755.87	1.13275	1.40216	1.98864	1.96841	2.81695	2.72191	1.25165	-0.170392	2.40696		0.758727	1.93416	-0.0810478	3.10891	2.05455	0.293493	1.94647	2.80931	1.87143	2.35777	2.66089	1.30923	0.828854	0.189551	1.29582
2757.89	0.886738	1.52652	1.65655	2.01085	2.82322	2.84555	1.00725	-0.122144	2.31061		0.542674	1.91855	0.0429386	3.26935	1.63129	0.6067	1.67064	2.9323	2.03597	2.11929	2.1221	1.04314	0.975423	-0.217902	1.02194
2759.9	0.630665	1.48456	1.36161	2.25004	2.47804	2.87625	0.762839	-0.0749468	1.97953		0.326621	1.64353	0.166925	3.4298	1.37212	0.550894	1.72223	2.80014	2.22729	2.14749	1.58332	0.928385	1.41399	-0.263704	0.600048
2761.92	0.374592	1.37177	1.06666	2.15619	2.13286	3.04132	1.05955	0.153972	1.55845		0.11191	1.36852	0.299873	3.47663	1.11296	0.49251	1.44639	2.61565	1.94969	2.17568	1.05431	0.911914	1.71462	-0.66567	0.162292
2763.94	0.118519	1.08351	0.671233	2.06234	2.17783	3.20584	1.18388	0.438391	0.964492		0.207354	1.09351	0.38383	3.52347	1.15091	0.505391	1.86707	2.25559	1.59817	2.10872	0.655191	0.797161	2.15319	-0.650596	0.317982
2765.95	-0.0855237	0.853462	0.321328	1.78436	2.09338	3.43502	1.3082	0.667309	0.370534		0.306095	1.02421	0.398201	3.40098	1.18886	0.405122	2.37601	2.0711	1.11376	2.13692	0.684841	0.682409	2.03721	-0.273869	0.474703
2767.97	-0.039696	0.679234	0.124855	1.50701	1.97959	3.64967	1.63038	0.944476	0.294206		0.406178	0.749193	0.511435	3.2785	1.61392	0.418003	2.69957	1.95169	0.820673	2.16511	0.714491	0.743095	1.92124	-0.465198	0.913993
2769.98	0.371896	0.505006	0.0937174	1.22903	2.24032	3.84869	1.95257	1.30646	0.217877		0.506261	0.67989	0.62467	2.93387	1.89761	0.425371	2.93605	1.71196	0.33627	2.06995	0.901196	1.27992	1.9118	-0.259176	1.20661
2772	0.783489	0.524193	0.200259	0.839524	2.21097	3.98306	2.69154	1.59088	-0.299752		0.380876	0.839438	0.653948	2.58924	2.02556	0.432739	3.16636	1.28215	-0.186719	2.36549	1.12014	1.66087	2.09169	-0.471319	1.67592
2774.02	1.19508	0.659403	0.579907	0.423049	2.44236	4.11743	3.44717	1.8753	-0.391355		0.255491	1.26673	0.683226	2.24461	2.18131	0.495913	3.06924	1.04241	-0.690765	2.27033	1.50678	1.89049	2.08367	-1.04511	1.83161
2776.03	1.60667	0.952285	0.959555	0.142867	2.97029	4.02947	3.64205	1.80228	-0.309802		0.128764	1.69402	0.758305	1.80102	2.33706	0.559086	3.29954	0.855009	-0.725898	2.17517	1.88363	1.96765	2.07423	-1.25726	2.46479
2778.05	2.01827	1.1457	1.39416	-0.140238	2.94095	3.94151	3.54388	1.67377	0.0661905		-0.0967047	2.1213	0.875848	1.35743	1.913	0.36347	3.11534	0.912739	-0.745541	2.56422	2.13061	2.04481	2.0662	-1.26828	2.7784
2780.06	2.12969	1.28091	1.81222	-0.359298	2.91161	3.74813	3.54898	1.60075	0.442183		-0.19338	2.70482	0.97902	1.16009	1.58992	-0.15025	2.92377	0.852807	-0.765184	2.58319	2.37759	2.12196	2.10147	-1.64096	3.39352
2782.08	2.0698	1.57379	2.17533	-0.57898	2.96649	3.42072	3.35622	1.74588	0.217384		-0.0620417	3.49405	1.06729	1.14834	1.16587	-0.663969	2.82932	0.967742	-0.751059	2.60216	2.45687	2.11346	2.22374	-1.44496	3.98956
2784.1	1.71219	1.76721	2.30555	-0.740864	2.99204	3.10893	3.35324	1.9232	-0.00741454		0.0692971	3.44412	1.15555	1.27089	0.88318	-1.17218	2.82194	1.27008	-0.770702	2.80704	2.25808	1.9525	2.34601	-1.64631	4.46879
2786.11	1.46406	1.86667	2.32719	-0.71066	3.08498	2.8618	3.18076	2.01282	0.368578		0.426104	3.47387	1.24382	1.20786	0.857217	-1.51119	2.44823	1.47349	-0.730789	2.55867	2.03685	1.90075	2.45067	-1.43499	4.32504
2788.13	1.21592	2.00588	2.05133	-0.593853	3.17954	2.61467	2.99164	1.84096	0.45174		0.705729	3.28204	1.33208	1.06011	0.675505	-1.85021	2.07452	1.67691	-0.70982	2.76355	1.59261	1.84901	2.58918	-1.22368	4.50508
2790.14	0.96779	2.04562	1.78922	-0.536676	2.97595	2.4555	2.82215	2.0591	0.455101		0.985353	3.01053	1.37455	1.12492	0.493794	-2.18923	1.65577	1.88032	-0.68885	2.96843	1.20367	1.94973	2.7291	-0.823438	4.36134
2792.16	0.862743	2.18483	1.47366	-0.416946	3.0689	2.27086	2.9457	2.27723	1.12645		1.26498	2.73902	1.35217	1.12513	0.594769	-1.85191	1.36914	1.95626	-0.66788	2.77177	0.814741	1.55045	2.87519	-0.813237	4.22776
2794.18	1.15452	2.00307	1.17161	-0.0480468	3.16346	2.12699	2.96598	2.49537	1.7978		1.41581	2.10557	1.48492	0.975797	0.494416	-1.19648	1.13583	2.0322	-0.646911	2.86252	0.425808	1.15118	2.96219	-0.803037	3.78252
2796.19	1.29761	1.72185	0.872587	0.0688896	3.20313	2.10152	2.98626	2.44919	2.5523		1.3025	1.47212	1.62589	0.640881	0.724956	-0.485255	0.902526	1.93327	-0.659709	2.95327	0.149266	1.2604	2.85883	-0.601629	3.05236
2798.21	1.55017	1.91646	0.793143	0.12852	3.2428	2.09864	2.766	2.14409	3.30681		1.22532	1.31736	1.76686	0.370575	0.955496	0.507299	0.806373	1.79671	-0.570764	2.95453	0.283109	0.897685	2.74126	-0.400221	2.42029
2800.22	1.59435	1.9672	0.65911	0.188151	3.24442	2.2912	2.71523	2.07401	3.50046		1.11201	1.08292	1.83053	0.445828	0.924507	1.33066	0.989477	1.812	-0.448452	3.15673	0.499777	0.425754	2.60603	0.0104769	2.23346
2802.24	1.63853	1.49701	0.558521	0.18828	3.47236	2.28832	2.58432	2.26541	3.69411		1.07589	0.848477	1.8942	0.620731	0.893517	2.15403	1.19295	1.86369	-0.216421	3.26818	0.771752	0.0998501	2.48502	0.651109	2.02426
2804.26	1.72896	1.50801	0.444183	0.500003	3.91334	2.12206	2.45342	1.93297	3.88439		1.11402	0.693719	1.95787	1.02558	0.862528	2.82615	1.44146	1.91539	0.0156098	3.3964	1.22923	-0.226054	2.53358	0.872885	1.83743
2806.27	1.67629	1.56342	0.472516	0.546781	4.35431	2.12151	2.32251	1.60054	3.32521		0.998038	0.616079	2.04392	1.49504	0.99476	2.99002	1.64493	1.96708	0.453424	3.68737	1.68671	0.534927	2.40499	1.48936	1.64044
2808.29	1.47494	1.93978	0.673959	0.294818	4.58226	2.12097	2.11517	1.3492	2.76604		0.882053	0.538439	1.90067	1.9645	1.31852	3.15388	1.80245	2.01878	0.891237	3.96585	2.14419	1.18349	2.41665	2.10584	1.42789
2810.3	1.42228	2.27175	0.872372	0.29466	4.81021	2.14355	1.90783	1.14404	2.28833		0.956308	0.648105	1.74921	2.43396	1.32119	3.26194	1.95997	1.90032	1.32905	4.24432	2.65698	0.857583	2.53169	2.53049	1.46774
2812.32	1.36961	2.22734	0.900705	0.341439	4.58723	2.20728	1.75126	1.23671	1.81063		0.840323	0.992641	1.64178	2.83881	1.41503	2.71494	1.98034	1.98964	1.62723	4.57874	2.70219	1.47808	2.66093	2.73111	1.64672
2814.34	1.42673	2.0005	0.990597	0.622819	4.81518	1.98871	1.57332	1.12655	2.17407		0.914578	1.33718	1.61164	2.96997	1.72883	2.46362	2.0007	1.85589	1.87107	4.80296	2.54847	1.62411	2.6585	2.51234	1.82569
2816.35	1.48385	2.25484	1.11547	0.669468	4.83936	2.05244	1.47551	1.14939	2.53751		0.988834	1.67672	1.5815	3.06739	2.04264	1.97286	2.04696	1.4826	1.82038	5.02719	2.39476	1.55077	2.60553	2.06365	2.01688
2818.37	1.48372	1.70072	1.37477	0.417347	4.65212	2.27955	1.80744	1.43459	2.43575		0.800064	2.01626	1.55136	2.85458	2.35644	1.5788	2.11086	1.10931	1.9545	5.23464	2.00023	2.01545	2.28044	1.85174	2.23596
2820.38	1.48359	1.10219	1.41043		4.46488	2.36641	2.13937	1.75674	2.63084		0.765412	2.27868	1.59925	2.72205	2.44761	1.26131	2.17476	0.796295	1.88284	5.24705	1.6057	1.89324	2.12492	1.43208	2.45505
2822.4	1.31329	0.820663	1.27601		4.48906	2.30726	2.54774	1.99779	2.82592		0.730759	2.5411	1.72129	2.60833	2.44612	1.09061	2.22101	0.48328	1.81118	5.25945	1.22132	1.70576	1.85438	1.01242	2.69987
2824.42	1.05593	0.58354	1.02478		4.51323	2.22499	2.66013	2.23884	2.86631		0.54199	2.57756	1.84334	2.59669	2.60658	0.919904	2.23576	0.340421	1.66309	5.23923	0.836931	1.99276	1.68638	0.594732	2.87909
2826.43	0.885635	0.346417	0.943634		5.0234	2.07899	2.77253	2.71148	2.9067		0.566123	2.4998	1.89269	2.58505	2.67586	1.12294	2.34285	0.0274055	1.47827	4.9664	0.73097	1.78459	1.51838	0.613279	2.71988
2828.45	0.704468	0.0191345	0.979296		5.08264	2.09589	2.9063	2.87457	2.58365		0.376064	2.45614	1.94204	2.68713	2.61495	1.00573	2.52739	-0.115454	1.40184	4.88898	0.74111	2.07159	1.48205	0.832909	2.55286
2830.46	0.609214	-0.313613	1.05588		5.11771	2.02594	3.04007	2.80398	2.33382		0.246079	2.38338	1.99139	2.81311	2.62483	1.15252	2.58822	0.472876	1.68365	4.81156	0.683304	2.5405	1.2259	1.05254	2.39364
2832.48	0.672746	0.00339035	0.804649		5.15278	2.05033	2.7441	2.7334	2.76993		0.375337	2.34472	1.75599	3.01937	2.56392	1.35385	2.6314	1.06121	1.78065	4.59095	0.625498	2.47141	1.07243	1.26532	2.19431
2834.5	0.673775	-0.00207372	0.82007		5.31751	2.0838	2.44813	2.53975	2.99068		0.508295	2.27196	1.44255	3.14026	2.44185	1.50064	2.67459	1.578	1.70422	4.41513	0.567691	2.29372	0.918958	1.48006	1.98717
2836.51	0.844959	-0.324541	0.835491		5.48224	2.26328	2.30064	2.34611	2.91746		0.714644	2.19919	1.24512	3.07615	2.32128	1.4863	2.73542	2.0948	1.92875	4.18709	0.499745	2.33048	0.765489	1.69423	1.78785
2838.53	1.16573	-0.647008	0.990653		5.64697	2.43368	2.61079	2.15246	2.98778		0.847602	1.98167	1.04769	2.90997	2.07487	1.47196	2.82776	2.33688	2.22972	3.99168	0.64574	2.36723	0.509474	1.88683	1.60457
2840.54	1.53527	-0.969475	1.14582		5.53544	2.60407	2.92094	1.54857	3.0581		0.921775	2.06787	0.904272	2.74378	1.81423	1.45762	2.81588	2.50042	2.63907	3.97689	0.805989	2.42468	0.253491	1.86721	1.62062
2842.56	1.76896	-0.974939	1.16124		5.37712	2.35686	3.25594	1.14251	3.12843		1.12941	1.85035	0.760855	2.7302	1.63861	1.60584	2.6626	2.74249	2.67774	3.76669	0.966237	2.23802	-0.00249161	1.84703	1.64448
2844.58	1.85423	-0.939114	1.10008		5.26558	2.10965	3.59093	0.83711	3.12553		1.27698	1.93654	0.696323	2.55893	1.37797	1.59149	2.56366	2.45651	2.40063	3.43875	1.19443	1.7744	-0.00227996	1.82684	1.62861
2846.59	1.76836	-1.22576	1.23231		5.10727	1.76809	3.92593	0.474294	2.8242		1.49019	1.68593	0.916548	2.51012	1.18812	1.30541	2.46472	2.17052	2.00539	3.25401	1.42263	1.31077	0.1506	1.80551	1.60969
2848.61	1.745	-1.00146	1.21451		4.81929	1.41744	4.26093	0.100341	2.52287		1.6997	1.83129	1.13677	2.49654	1.11884	0.67971	2.36578	1.8958	1.78358	3.06926	1.63657	0.955737	0.296551	1.78533	1.60163
2850.62	1.72163	-0.501733	1.19672		4.42584	1.18874	4.17798	-0.176365	2.59319		1.64783	1.97664	1.32394	2.64914	1.54487	0.0683565	2.28996	1.37917	1.2138	2.83396	1.86476	0.563943	0.442501	1.76571	1.58577
2852.64	1.55026	-0.00200671	1.08338		3.98402	0.969128	3.56089	-0.45307	2.5155		1.66935	2.34183	1.59012	2.7716	2.02595	-0.542997	2.21414	1.63385	0.644009	2.44607	1.87902	0.172149	0.595381	1.7654	1.5508
2854.66	1.21286	0.49772	0.870684		3.64318	0.749512	3.21169	-0.564795	2.43781		1.69087	2.40099	1.75195	2.67299	2.52126	-1.07385	2.15021	1.96706	0.0501858	2.22556	2.08773	-0.219646	0.748229	1.56483	1.51582
2856.67	1.04149	0.997447	0.780268		3.5377	0.871455	2.83763	-0.437926	2.31055		1.60545	2.72975	1.9928	2.39732	2.37826	-1.7427	2.1572	1.72516	-0.281332	2.00505	2.29645	-0.269108	0.901076	1.36426	1.48955
2858.69	1.01812	1.37433	0.643528		3.38544	0.993399	2.52032	-0.311057	2.01649		1.52002	2.78891	2.05222	2.27425	2.89101	-2.27356	2.22486	1.48325	-0.44648	2.22226	2.50516	-0.147731	1.30499	1.16369	1.49519
2860.7	0.902451	1.50615	0.553112		3.30295	1.09661	2.14626	-0.0891863	1.80012		1.11757	3.15076	2.21418	2.02872	3.31084	-2.19217	2.25498	1.71765	-0.493489	2.11948	2.53932	-0.0288147	1.5561	1.16035	1.50389
2862.72	0.786777	1.44949	0.480489		3.22045	1.19982	1.7722	0.229933	1.62207		0.770094	3.18719	2.37615	1.75304	3.73066	-1.77118	2.32264	1.69606	-0.564534	1.86412	2.69893	0.090102	1.82751	1.15585	1.36675
2864.74	0.794973	1.11741	0.407866		3.38031	1.18108	1.72437	0.41422	1.32801		0.736538	3.06002	2.35262	1.47737	3.43783	-0.840847	2.35079	2.05318	-0.58857	1.84727	2.84428	0.393829	2.09892	1.15554	1.22962
2866.75	1.13858	0.785322	0.366508		3.58854	1.24757	2.049	0.598507	1.11164		0.702982	2.72314	2.25008	1.2563	3.145	0.0894825	2.37893	1.91372	-0.494129	1.983	2.98964	0.706088	2.3634	1.31451	1.23832
2868.77	1.51235	0.247774	0.494016		3.93698	1.34314	2.10576	0.76296	0.933588		0.669425	2.59597	2.22074	1.15695	2.85217	0.774431	2.40708	1.77426	-0.316417	1.59294	2.81508	1.14265	2.62788	1.67374	1.25359
2870.78	1.85596	-0.0811337	0.52218		4.09684	1.46623	2.16252	0.800544	0.546215		0.543494	2.4688	2.07705	1.08206	3.33395	1.45938	2.42823	2.25057	-0.197939	1.20287	2.75172	1.33599	2.90442	2.03296	0.956064
2872.8	2.0119	-0.32302	0.731391		4.24259	1.58932	2.12466	0.838128	0.53281		0.417562	2.22654	2.07123	1.12094	3.02367	2.14433	2.33755	2.60769	-0.0206802	0.492811	2.68836	1.52687	2.92984	2.39219	0.651614
2874.82	2.38567	-0.216932	0.759555		4.20669	1.73115	2.44519	0.728763	0.370797		0.753681	1.98429	1.96287	1.00961	2.80633	2.48878	2.3176	2.44321	0.156579	0.475961	2.82006	1.72022	2.95526	2.55534	0.495932
2876.83	2.65728	-0.0487331	0.787719		4.12668	1.99753	2.47665	0.762431	0.170468		1.03482	1.70561	1.93532	0.898284	2.35257	2.91031	2.26011	2.53472	0.393987	0.620226	2.84056	1.94854	2.97707	2.71849	0.48303
2878.85	2.65364	0.119466	0.815883		3.85215	2.26391	2.43879	1.04664	0.157064		1.01989	1.59052	2.01031	0.785041	2.11615	2.74543	2.07445	2.31461	0.631395	0.628756	2.86106	1.99206	2.98913	2.6866	0.470128
2880.86	2.40009	0.287666	1.01236		3.57763	2.32051	2.41349	1.11789	0.143659		1.34138	1.76272	2.0853	0.647334	2.16517	2.65761	1.98413	2.01987	0.750326	1.10595	2.88156	2.02704	3.01158	2.49573	0.165678
2882.88	2.14654	0.695518	1.13931		3.36074	2.21653	2.67727	1.00993	0.0919392		1.57258	1.64764	2.16611	0.745086	2.21419	2.73469	1.8938	1.72512	0.810021	1.9898	3.07483	1.66219	3.02363	2.33459	-0.145339
2884.9	1.83699	0.860541	1.26626		3.08622	2.08502	2.65197	0.900569	0.299104		2.01505	1.47211	2.28224	0.842838	1.82725	2.88235	1.80348	1.30685	0.928952	2.84021	3.09533	1.42165	2.86981	2.17345	-0.0034963
2886.91	1.62961	1.08254	1.25849		2.82581	1.88558	2.66453	0.792609	0.521021		2.37217	1.58612	2.18594	0.69512	1.87626	2.79918	1.78744	1.0121	0.965064	3.22196	3.1774	1.1811	2.58921	2.01231	0.326214
2888.93	1.32006	1.30833	1.43883		2.83367	1.75407	1.79454	0.831581	0.968282		2.44816	1.70012	2.08965	0.732611	1.54343	2.94684	1.73822	0.76265	1.0025	3.23049	3.23897	0.940555	2.30861	1.85117	0.514102
2890.94	1.04348	1.47201	1.61916		2.91211	1.43008	1.21362	0.727521	1.41554		2.54577	1.63968	1.87932	0.7351	1.44701	3.01743	1.68899	0.587833	1.05788	3.22277	3.30054	0.665025	2.00802	1.69003	0.979413
2892.96	0.918276	1.53969	1.7995		3.06461	1.10609	0.716921	0.372934	1.51232		2.81351	1.46476	1.669	0.774505	1.35059	3.1651	1.81838	0.451002	1.18226	3.21506	3.14663	0.19711	1.72742	1.90341	1.45831
2894.98	0.793076	1.70337	2.05153		3.20068	0.97458	0.207659	0.268874	1.81098		2.72321	1.05567	1.45868	0.813911	0.968733	3.32888	1.94706	0.599889	1.32484	2.73868	2.84904	-0.341586	1.43642	2.09554	2.08598
2896.99	0.667876	1.73686	2.30357		3.25266	1.00654	-0.590679	0.330029	2.10963		2.3672	0.757633	1.24835	0.717208	0.660064	3.52949	2.07574	0.432034	1.49747	2.19734	2.48988	-0.533971	1.15583	2.25794	2.70006
2899.01	0.598676	1.80454	2.5556		3.38873	1.0385	-0.970657	0.392589	2.40828		1.92584	0.520038	1.09504	0.620505	0.636834	3.62268	2.20441	0.374426	1.6701	1.72096	2.31052	-0.288714	1.16076	2.42035	3.17896
2901.02	0.529476	1.72692	2.80764		3.72263	1.21255	-1.09152	0.818949	2.48501		1.81522	0.107993	1.11884	0.698581	0.328166	3.98353	2.3422	0.31248	1.81268	1.80709	1.95137	-0.00384175	1.29248	2.58518	3.47692
2903.04	0.460276	1.45628	2.97455		3.74908	1.39672	-0.631462	1.21345	2.5181		1.46256	-0.304053	1.01125	0.741655	0.509573	4.11356	2.47999	0.461367	1.95393	1.89321	1.50166	0.28103	1.4242	2.75001	3.76793
2905.06	0.683878	1.27195	3.14146		3.81828	1.6839	0.0409816	1.60795	2.55119		1.08828	-0.541647	1.06826		0.69098	4.24358	2.74194	0.324787	1.84777	1.98705	1.26073	0.572523	1.74429	2.91241	3.67917
2907.07	0.934087	1.18363	2.98149		3.87104	1.98069	0.429382	2.04002	2.78615		0.948265	-0.648236	0.993879		0.872387	4.3736	2.96984	0.53587	1.67262	2.08089	1.15466	1.0564	1.87601	2.52793	3.57683
2909.09	1.16415	0.855946	2.58438		3.94024	2.20954	0.817783	2.12655	2.50238		0.837637	-0.46255	0.919003		1.05379	4.06732	3.1031	0.537104	1.47927	1.9642	1.27289	1.81223	1.72783	2.1647	3.47449
2911.1	1.39421	0.767624	2.22576		4.03589	2.39683	1.09573	2.18949	2.18996		1.10868	-0.273909	0.840629		0.981251	3.61206	3.23637	0.983159	1.25587	1.87901	1.36913	2.29611	1.44104	2.16712	3.00995
2913.12	1.64442	0.590882	1.86713		3.81712	2.58412	1.35485	2.25285	1.90618		1.37972	-0.0832597	0.640575		0.953677	3.30579	3.24527	1.3233	1.17976	1.76231	1.2885	2.34235	1.02253	2.16955	2.39017
2915.14	1.89463	0.502461	1.47002		3.40053	2.62199	1.37728	1.95058	1.62241		1.37195	0.177826	0.505188		0.926103	2.88333	3.24507	1.53537	1.25657	1.55177	1.38475	2.55014	0.588479	2.1745	1.77039
2917.15	2.12469	0.721529	1.10464		3.46972	2.42522	1.40989	1.61298	1.30554		1.60622	0.485841	0.501195		0.745343	2.46088	3.24486	1.53661	1.35489	1.14408	1.64043	2.75793	0.16997	2.16559	1.15061
2919.17	2.34817	0.633108	0.739257		3.88445	2.11472	1.2301	1.22805	0.988679		1.81889	0.80768	0.365809		0.447971	2.03843	3.09929	1.74867	1.64656	0.933539	1.61844	2.46628	-0.426676	2.15911	1.30378
2921.18	2.32803	0.544688	0.700762		3.59648	1.563	1.31587	0.843109	0.671815		1.68944	1.11299	0.531483		0.312179	1.58317	2.95372	1.74991	1.93823	0.782285	1.67709	2.66746	-0.845185	2.51586	0.786347
2923.2	2.28946	0.599625	1.01076		3.34008	1.2429	1.42513	0.766145	0.746963		1.50504	1.40355	0.887409		0.0148072	1.50382	2.80815	1.98679	2.2299	1.05351	1.6399	2.68471	-0.983803	2.83422	0.268913
2925.22	2.25089	0.511204	0.95885		3.75481	0.932404	1.74961	0.642059	0.850758		1.23559	1.69412	1.24683		0.0597754	1.53663	2.66259	1.83017	2.33394	1.32473	1.39376	2.90314	-0.714753	2.63253	0.127266
2927.23	2.19218	0.506897	0.906937		4.48533	0.621906	1.96364	0.517548	0.925906		0.966144	1.83224	1.69323		0.336958	1.45706	2.37312	1.67355	2.125	1.84805	1.20627	2.61149	-0.445704	2.43083	0.448083
2929.25	2.13346	0.50259	0.89352		5.18802	0.31912	2.46566	0.393462	1.04329		0.730122	1.89993	2.07496		0.614141	1.45683	1.97131	1.91583	1.73847	2.87874	0.960137	2.11867	-0.159245	2.22419	0.768729
2931.26	2.15964	0.277113	0.778671		5.15769	0.240479		0.354275	1.16068		0.55364	1.92068	2.47307		0.958315	1.4566	1.5695	1.82653	1.28821	4.10659	0.500153	1.62585	0.109804	2.04	0.76381
2933.28	1.96881	0.284937	0.765254		4.71262	0.215724		0.364812	1.65376		0.393674	1.92761	2.94459		1.4191	1.33985	1.18888	2.06881	0.837944	4.93138	0.204288	2.02621	0.378853	1.85582	0.0833603
2935.3	1.99499	0.292762	0.751836		4.97026	0.555032		0.549356	2.14683		0.341563	1.93455	3.17304		1.71831	0.719342	0.808268	2.3586	0.387681	5.39541	-0.0915769	1.93374	0.647903	1.67164	0.0735126
2937.31	2.05973	0.357554	0.381949		5.28153	0.662721		0.7339	2.53534		0.341715	1.78411	3.1436		2.17909	0.0660228	0.427655	2.03242	-0.0625811	5.28689	-0.372233	1.3621	0.94146	1.52585	0.228868
2939.33	2.1456	0.422345	0.33548		4.83647	0.637966		0.965566	3.04706		0.401255	1.65201	3.18105		2.42436	0.0657944	0.150167	2.20351	-0.224385	5.49784	-0.421964	1.25238	1.08919	1.53446	0.549514
2941.34	2.24234	0.545541	0.289011		4.36358	0.745654		1.07201	3.55879		0.738097	1.67035	2.89635		2.39245	-0.195709	0.174425	2.37459	0.0775512	5.4567	-0.471694	1.87401	1.23692	1.54306	0.549342
2943.36	2.32821	0.764324	0.284442		3.76396	0.92089		1.17846	3.90505		0.792558	1.68869	2.9115		2.36054	-0.457211	0.318265	2.1908	0.434212	4.62658	-0.611484	2.49564	1.38279	1.74512	0.384052
2945.38	2.34933	0.983107	0.856306		3.6094	0.973838		1.32728	4.13055		0.734626	1.70702	2.61042		2.30661	-0.581163	0.454873	2.3386	0.833099	3.81127	-0.516258	3.11727	1.54124	1.93857	0.544327
2947.39	2.43225	1.18976	0.908849		3.45484	1.16566		1.37607	3.54093		0.67817	1.61861	2.23593		2.25268	-0.588596	0.591481	2.14875	0.974023	3.20187	-0.414576	3.30919	1.68897	2.13202	1.0366
2949.41	2.51517	1.39641	0.961392		3.54006	1.22503		1.25086	2.87405		0.621714	1.5302	2.08467		2.77975	-0.0594566	0.73532	1.91139	1.11495	3.15349	-0.504634	3.50111	1.8367	2.32547	1.2018
2951.42	2.59809	1.54609	1.4446		4.44684	1.18703		1.22328	2.23661		0.506756	1.3273	2.00154		3.30682	0.469683	1.09223	2.05313	1.21577	3.46572	-0.594693	4.18432	1.82336	2.51892	1.52006
2953.44	2.58522	1.67455	1.9278		5.43883	1.28147		1.24029	1.3285		0.44522	1.10606	1.85151		3.88782	0.331228	1.46047	1.96302	1.25587	3.19893	-0.684751	4.37624	1.67115	3.24642	1.35428
2955.46	2.50144	1.74891	2.02681		5.97116	1.24346		1.56661	0.420401		0.0493189	0.920774	2.06748		4.13187	0.454276	1.68077	1.87291	0.997906	2.91732	-0.583069	3.89537	1.51893	3.43987	1.18509
2957.47	2.42852	1.65981	2.08393		7.11771	1.20546		1.89293	-0.364479		-0.00713735	0.699536	1.91745		4.37592	0.577325	1.83215	1.71041	0.750953	2.82643	-0.391328	3.86601	1.10561	3.41311	1.18119
2959.49	2.28311	1.5707	1.66604		8.26426	1.2222		1.93752			-0.102623	0.514246	2.13341		4.60647	0.562821	2.05244	1.57885	0.504	2.72073	-0.289645	3.38515	0.681583	3.235	1.17728
2961.5	1.88377	1.5116	1.75688		8.95115	0.990065		2.07975			-0.194504	0.399753	2.34938		4.83701	0.548318	2.27274	1.45335	0.569781	2.61503	-0.228902	3.56556	0.268266	3.03965	0.844593
2963.52	1.39222	1.45249	1.84772		9.34481	0.712273		2.14137			-0.246452	0.321208	2.41552		4.48656	0.332127	2.48581	1.32785	0.635561	1.79807	0.0235824	3.11406	0.309508	2.86153	0.838973
2965.54	0.900668	1.43127	1.42672		8.39676	0.529078		2.10535			-0.244979	0.357157	2.48166		4.00221	0.115936	2.42412	1.20236	0.741443	1.43281	0.282453	2.63319	0.487317	2.496	0.51509
2967.55	0.48379	1.48085	1.00572		7.4339	0.345883		1.96221			-0.296927	0.415672	2.52866		3.51785	-0.25791	2.24795	1.07686	0.752454	1.55811	0.541323	2.18169	0.680776	1.59612	0.807382
2969.57	0.219163	1.44298	0.968913		6.84225	0.162689		1.63498			0.058095	0.323563	2.45805		3.37046	-0.318446	2.18626	0.813225	0.799898	1.80957	0.602067	2.04518	0.822599	1.23058	1.10309
2971.58	0.00992525	1.56044	0.815944		5.79094	-0.0205059		1.37029			0.356053	0.267403	2.45358		3.22306	-0.378982	2.11478	0.844168	0.836332	2.15192	0.669196	1.45716	1.27716	1.076	1.39879
2973.6	-0.0568607	1.82974	0.662976		4.65216	-0.0665841		1.28967			0.85205	0.175294	2.34378		3.08917	-0.752827	1.88571	0.928753	0.891102	2.38292	0.729939	1.48871	1.68008	1.07277	1.38984
2975.62	0.262704	2.06905	0.367553		3.97305	0.0373959		1.24834			1.24189	0.233808	2.07009		2.95527	-0.813363	1.65664	1.01334	0.901244	2.72527	0.724644	0.88833	2.08301	1.09307	1.68726
2977.63	0.674474	2.30835	0.0721305		3.34739	0.187035		1.28762			1.5918	0.256374	1.76003		2.72355	-0.612168	1.42756	1.09769	0.911385	3.52897	0.753466	1.39878	2.03137	1.09975	1.68002
2979.65	1.20765	2.32112	-0.0949498		3.18232	0.383369		1.3269			1.9417	0.326456	1.44996		2.62572	-0.410973	1.26018	1.18204	0.98125	3.88096	0.803403	1.43033	1.97974	1.45132	1.67278
2981.66	1.74082	2.17317	-0.262726		3.09387	0.599957		1.42871			2.27441	0.543032	1.15904		2.52789	-0.0376199	0.885415	1.24921	1.21238	3.54741	0.791721	1.94078	1.94339	1.80319	1.36812
2983.68	2.18178	2.22381	-0.429806		3.15662	0.816545		1.45343			2.15869	0.874282	0.955964		2.43006	-0.10421	0.444895	1.45453	1.40707	2.89387	0.786426	2.58774	1.95868	2.16166	1.06346
2985.7	2.44596	2.07587	-0.376797		3.21937	1.03313		1.41318			2.04296	1.20553	0.841555		2.31739	-0.2286	0.14161	1.5217	1.49527	2.44896	0.774744	3.52166	1.92233	2.33592	0.931481
2987.71	2.57455	1.77609	-0.323789		3.36959	1.09235		1.37538			1.82108	1.53678	0.740182		2.21956	0.0138667	0.213789	1.4076	1.67163	2.55254	0.831067	4.28753	2.03492	2.46429	1.10416
2989.73	2.50892	1.4763	0.0113761		3.5198	1.08312		1.16305			1.80388	1.75336	0.802687		2.10689	-0.0569771	0.547232	1.2935	1.8977	2.54476	1.02843	4.41028	2.05021	2.59684	0.813574
2991.74	2.44329	1.26539	0.115999		3.91471	1.07389		1.08596			1.9909	2.01677	0.901578		2.16508	-0.24141	0.839181	1.27633	2.22658	2.43183	1.19167	3.84537	1.65045	2.71531	0.839087
2993.76	2.21694	1.24313	0.219925		4.28396	1.02074		0.87364			2.17791	2.12316	1.00047		2.15431	-0.372297	1.13113	1.16246	2.33307	2.3189	1.32741	3.75937	1.25069	2.53937	0.864599
2995.78	1.99059	1.41719	0.399381		4.5914	0.94734		0.796551			2.38212	1.79281	1.09936		2.2125	-0.503184	1.63046	1.06577	2.30094	2.75603	1.52477	3.19446	0.835641	2.50036	0.890111
2997.79	1.76425	1.39493	0.578141		4.83609	0.87394		0.661315			2.77143	1.60554	1.16186		2.2707	-0.208619	2.27311	0.969073	2.46361	3.40179	2.06052	2.62955	0.828481	2.31754	1.07908
2999.81	1.6593	1.4838	0.652975		4.53069	0.800539		0.667562			3.07658	1.41826	1.13571		2.34373	0.143746	2.89811	0.872379	2.73278	3.83891	2.25788	1.77768	0.82132	2.13204	1.09536
3001.82	1.61998	1.53404	0.662901		4.79126	0.973347		0.592964			3.37932	1.23098	1.29982		2.33296	0.442564	3.19544	1.00104	2.89545	3.7909	2.39362	0.925809	0.154305	1.99244	1.11165
3003.84	1.53613	1.58427	0.442284		4.48586	1.34968		0.732011			3.43886	1.0437	1.46394		2.33702	0.675501	3.23151	1.05849	2.95584	3.6954	2.505	0.717055	0.147145	1.49511	1.40992
3005.86	1.45228	1.50611	0.517118		3.93577	1.72602		0.657413			3.24183	0.715969	1.62805		1.98658	1.04208	3.30907	1.01924	2.84238	3.39558	2.84254	0.700924	0.555033	1.00399	1.69675
3007.87	1.40775	1.42795	0.641346		4.05089	1.95197		0.718051			3.08102	0.591368	1.78973		1.70511	1.27502	3.38909	1.36597	2.96263	3.09576	2.95392	0.945558	0.987127	0.649796	1.8602
3009.89	1.30018	1.26461	0.690742		4.16601	2.17786		0.523307			2.93635	0.939705	1.9514		1.35467	1.41323	3.46912	1.7163	3.115	2.70043	3.0653	0.985753	1.41922	0.158673	1.84485
3011.9	1.19262	1.22598	0.740137		3.70437	2.30717		0.583945			2.68898	1.18832	1.85779		1.00422	1.24911	3.41436	2.10345	3.07258	2.31258	2.7433	1.15799	1.28859	-0.191266	1.66064
3013.92	1.08505	1.07898	0.803207		4.01767	2.43649		0.353741			2.48954	1.43693	1.76418		0.771573	1.085	3.31149	2.4906	3.03016	1.92473	2.7597	1.19818	0.736553	-0.538531	1.32436
3015.94	1.13399	1.19173	0.931184		3.57608	2.33984		0.0751501			2.29252	1.6422	1.4904		0.607889	0.920889	3.31395	2.71227	2.95586	1.57741	2.7761	1.37042	1.16848	-0.89005	1.14015
3017.95	1.22747	1.30449	1.08151		3.88167	1.98498		-0.281851			2.03359	1.77246	0.948552		0.482178	0.822657	3.25919	3.00515	2.92397	1.28507	2.68111	1.41061	1.03785	-0.247273	0.83257
3019.97	1.32095	1.45677	1.16693		4.00605	1.67413		-0.549917			1.86104	1.99633	0.372409		0.697043	0.644332	3.24289	3.29443	2.96313	1.44774	2.35997	1.59898	0.907226	0.442124	0.530386
3021.98	1.39773	1.60905	1.20296		3.46522	1.51365		-0.817983			1.61825	2.12658	-0.201293		0.911909	0.570235	3.18566	3.29748	2.93125	1.61041	2.28708	1.52658	0.330979	1.08916	0.505848
3024	1.53754	1.59529	1.23898		2.92439	1.35324		-0.965904			1.28131	1.55525	-0.774994		1.06767	0.590864	3.15625	3.21989	3.04233	1.99445	2.2142	1.65862	-0.245267	1.44892	0.812377
3026.02	1.53091	1.542	1.275		3.14152	1.28941		-1.23397			0.960493	0.940588	-1.09341		1.28254	0.614999	3.18407	2.95327	3.00224	2.37102	2.2363	1.15344	-0.244836	1.80443	1.1243
3028.03	1.52428	1.59707	1.08641		3.07945	1.28269		-1.24393			0.675898	0.543273	-1.41183		1.48579	0.639134	3.21188	2.60217	2.96216	2.74759	2.53138	1.47852	0.17701	2.15994	1.5883
3030.05	1.35447	1.43103	0.897824		3.26066	1.21885		-0.905292			0.391303	0.189297	-1.71418		1.68905	0.860093	3.1144	2.14375	2.95396	3.48942	2.55348	1.67155	-0.0955497	2.84934	1.77933
3032.06	1.18465	1.26499	0.686884		3.4059	1.31997		-0.566659			0.36665	0.269289	-1.29124		1.85434	0.860587	3.12783	1.68533	2.88708	4.22378	2.57419	1.99663	-0.368109	2.56207	1.95923
3034.08	0.957879	1.09895	0.480671		3.73361	1.37709		-0.147558			0.307967	0.393123	-0.834		2.05112	0.86108	3.07127	1.23043	2.76006	4.38209	2.5949	2.18967	-0.640669	2.23243	2.1135
3036.1	0.747805	0.96971	0.274459		4.06007	1.46426		0.343714			0.329643	0.516958	-0.334921		2.1573	0.774747	3.05318	0.772487	2.38962	4.54041	2.45117	2.43984	0.0334772	1.91811	1.9583
3038.11	0.594681	1.00652	0.231418		4.38652	1.52138		0.841352			0.45606	1.1371	0.164157		2.42256	0.688413	2.98511	0.391281	1.87621	4.21939	2.30744	2.69001	0.182333	2.07787	1.64834
3040.13	0.815791	1.04332	0.188378		4.40062	1.57849		1.33899			0.582477	1.75724	0.734933		2.54774	0.753447	2.91705	0.162275	1.7574	3.89837	2.16371	3.44535	-0.0906577	2.23762	1.18011
3042.14	0.812756	1.12669	0.356277		4.46908	1.46715		1.72394			0.708894	2.11619	1.23401		2.56674	1.09292	2.84898	0.0177551	1.63858	3.57736	1.49537	3.29881	0.0303881	2.39738	0.711875
3044.16	1.08679	1.16349	0.830559		4.48317	1.61582		1.88711			0.892672	2.31528	1.69124		2.58574	0.961133	2.50144	0.0176782	1.57	2.7973	1.10002	2.55094	0.424425	2.22751	0.364541
3046.18	1.38679	1.19067	0.998458		4.35202	1.77813		1.97768			0.965727	1.8514	1.73308		2.60473	1.09692	2.10021	0.210568	1.5601	2.01724	0.720012	1.67815	0.552968	2.38727	0.0283435
3048.19	1.74374	1.22453	1.16163		4.21961	1.94045		1.9164			1.03878	1.31724	1.906		2.3682	1.23271	1.73051	0.403534	1.61033	1.65804	0.340004	0.805362	0.681512	2.54703	-0.28763
3050.21	2.10069	1.22158	1.63118		4.08846	1.79905		1.78295			1.05311	0.783068	2.03708		2.22191	1.43119	1.60981	0.5965	1.90399	1.24099	0.102343	-0.124564	0.28474	2.73384	0.240423
3052.22	2.13461	1.21862	1.61302		4.12826	1.96136		1.56994			1.04072	0.275348	2.3035		1.9471	1.3618	1.56097	0.810402	2.08459	1.08189	-0.0438712	-1.0768	0.413284	2.57001	0.77098
3054.24	1.94074	1.209	1.50131		4.29921	1.69729		1.43012			1.02832	-0.232372	2.3923		1.75327	0.917705	1.56269	1.0243	2.02177	1.06369	0.128122	-2.1195	0.541828	2.22394	1.57781
3056.26	2.21332	1.15282	1.48315		4.47016	1.54455		1.35753			0.956588	-0.54251	2.65873		1.41783	0.199161	1.56441	1.2382	1.83049	1.04548	0.669155	-2.84575	0.27631	1.87788	2.38464
3058.27	2.06469	1.14319	1.1586		4.50666	1.12329		1.34801			0.827494	-0.429975	2.967		1.25254	-0.0215964	1.93613	1.50593	1.58897	1.12853	1.21019	-2.6674	0.0108173	1.5309	3.07347
3060.29	1.79861	1.11076	1.18093		4.31865	0.631275		1.41108			0.815099	-0.0134205	3.24441		1.08725	-0.289468	2.30784	1.7526	1.34746	1.54449	1.73729	-2.02566	0.15121	1.18391	3.42099
3062.3	1.62402	0.983389	1.4168		4.13063	0.139258		1.53502			0.743367	0.429582	3.27383		1.0869	-0.55734	2.68184	1.99926	1.10595	1.96045	2.29528	-1.34662	0.826902	0.83693	3.7685
3064.32	1.45098	0.85602	1.34629		3.94261	0.123729		1.57734			0.871529	0.845699	3.30325		1.23311	-0.713573	2.93954	2.01144	1.02005	2.43425	2.85328	-0.704879	1.50262	0.490866	3.42719
3066.34	1.54558	0.591491	1.72152		3.58365	-0.16545		1.77447			1.17867	1.23537	3.19732		1.56892	-0.512372	3.14754	2.00298	1.0472	2.59726	3.28893	-0.0035302	1.91333	0.308633	3.25952
3068.35	1.63863	0.333635	2.1903		3.23328	0.029156		1.8168			1.5031	1.39597	3.27242		1.90473	-0.0878291	3.30497	1.99453	0.802999	2.10281	3.36199	0.788287	2.58903	0.310714	2.80021
3070.37	1.48782	0.075779	2.44433		2.9876	0.32618		1.79826			1.88687	1.40283	2.80682		2.38214	0.336714	3.46241	1.98607	0.818458	1.60837	3.1406	1.46733	3.26474	0.311706	2.3409
3072.38	1.42331	-0.182077	2.64561		2.77168	0.688837		1.62629			2.27063	1.14658	2.4536		2.58086	0.345445	3.5974	1.92349	0.825259	1.63049	2.84043	1.84308	3.94044	0.313617	1.8102
3074.4	1.51791	0.0381859	2.8064		2.88497	1.05149		1.45391			2.56327	0.890621	2.03035		2.65612	0.153608	3.73239	1.68901	0.840718	1.17564	2.54023	1.88521	4.21076	0.316617	1.62082
3076.42	1.50872	0.440032	2.75365		3.08926	1.42752		1.28154			2.91524	0.634369	1.78307		2.85484	0.162339	3.93024	1.45452	0.847519	0.720793	2.18049	2.01878	3.53521	0.319618	1.72654
3078.43	1.49366	0.748558	2.69418		3.29354	1.58734		1.19077			3.0078	0.405301	1.53578		2.90735	0.0594315	3.99538	1.40275	0.579069	0.265947	1.82075	2.18965	2.85966	0.32061	1.83226
3080.45	1.46836	1.27765	2.51351		3.65641	1.8032		0.952616			2.92138	0.236316	1.27156		2.67534	-0.133038	4.06052	1.3191	0.430256	0.121896	1.46956	2.70654	2.83049	0.321601	1.64917
3082.46	1.42982	1.72334	2.25188		3.85211	1.85579		0.796073			2.56004	0.540393	0.932239		2.44334	-0.325507	3.99799	1.26732	0.561465	0.494414	1.1851	3.22344	2.53634	0.320512	1.63971
3084.48	1.35819	2.13864	2.11144		3.94311	1.60212		0.600037			2.45633	0.644151	1.0277			-0.389621	3.73256	1.38744	0.552807	0.856638	0.761296	3.35701	2.2422	0.317082	1.63026
3086.5	1.59489	2.55394	2.02376		4.29739	1.1773		0.494364			2.0666	0.84034	0.968648			-0.0473969	3.46714	1.33566	0.627678	0.560069	0.638925	3.36001	1.84308	0.313651	1.81019
3088.51		2.39438	2.12955		4.57546	0.733753		0.275766			1.99468	1.22696	1.01076			0.495397	3.33513	1.18831	0.660387	0.40755	0.516554	3.10438	1.81391	0.309131	1.99012
3090.53		2.1415	2.23534		4.76254	0.27683		0.000650331			2.08959	1.61388	0.993829			0.623752	3.00457	1.04095	0.701754	0.255032	0.42283	2.72	2.34554	0.304612	1.85258
3092.54		2.10597	2.34785		4.94962	0.0252971		-0.274466			2.2564	1.99667	0.976895			0.741567	2.674	1.32452	0.862758	0.102513	0.42231	2.58943	2.72695	0.305924	1.70763
3094.56		1.863	2.19995		5.03385	-0.282272		-0.261065			2.06935	2.31938	0.774092			0.734906	2.45605	1.65451	0.904125	-0.0545676	0.588491	2.07554	2.62198	0.308991	1.67786
3096.58		1.5922	2.393		5.27666	-0.483982		-0.247664			2.27964	2.39809	0.571288			0.728246	2.36577	1.95262	0.936835	-0.211648	0.732325	1.6867	2.51701	0.310303	1.65152
3098.59		1.35179	2.51404		5.51947	-0.440048		-0.193733			2.2323	2.67712	0.346957			0.593231	2.47838	2.07885	1.00216	-0.101283	1.19253	1.68119	2.66724	0.316801	1.62517
3100.61		1.16836	2.63508		5.58329	-0.112038		-0.061215			2.47098	2.86402	0.561828			0.235742	2.591	2.37696	0.968653	0.187569	1.43009	1.82109	2.92243	0.458435	1.60281
3102.62		1.1141	2.56264		5.41735	0.234708		0.199133			2.3896	2.75506	0.484897			-0.121747	2.54811	2.77066	0.992608	0.476421	1.66765	2.2148	3.09797	0.625313	1.57647
3104.64		1.00286	2.37526		5.25141	0.581453		0.679735			2.03574	2.6461	0.261617			-0.265366	2.66073	3.16435	1.09119	0.765273	1.90521	2.60852	3.12329	0.9749	1.59952
3106.66		0.767592	2.18787		5.09572	0.736181		0.996602			1.78755	2.50499	0.0526873			-0.398446	2.77334	3.06168	1.18978	1.00538	2.08886		3.29883	1.31974	1.62999
3108.67		0.713332	2.26091		4.4358	0.959727		1.09072			1.89322	2.25555	0.17856			-0.394755	2.75126	2.86996	1.28836	1.25005	2.12816		3.57934	1.45488	1.66046
3110.69		0.958321	2.07394		4.18322	1.18327		1.18485			1.5463	1.94087	0.172433			0.0843662	2.78253	2.67824	1.21788	1.54346	1.77586		3.85985	1.79972	1.82848
3112.7		1.0153	1.95899		3.9718	1.19008		1.27793			1.19937	1.69143	0.319833			0.0880571	2.8138	2.56102	1.08755	1.53098	1.81516		3.88517	1.93486	1.81978
3114.72		0.951161	1.77363		3.78079	1.08394		1.45616			0.909423	1.46677	-0.0618538			0.45168	2.51699	2.4438	0.981181	1.48223	1.85446		3.91048	2.12723	1.8071
3116.74		0.937528	1.53496		3.79104	1.21232		1.3192			0.595158	1.34723	-0.193853			0.877226	2.6636	2.35334	0.744759	1.43349	1.89376		3.75996	1.96042	1.79841
3118.75		1.07426	1.41125		3.91482	1.34071		0.894609			0.444915	1.31125	0.270905			1.34353	2.55097	2.2058	0.433707	1.3321	1.93305		3.34684	1.6109	1.76267
3120.77		1.16466	1.28753		3.87365	1.46909		0.757643			0.188998	1.38563	0.721313			1.76907	2.43834	2.23257	0.225799	1.27946	1.54146		2.93372	1.59532	1.72694
3122.78		1.15103	1.24271		4.28098	1.45452		0.937745			-0.0640073	1.61769	0.834561			2.18232	2.58495	2.50254	0.0178908	1.22682	1.14987		2.5201	1.78997	1.72223
3124.8		0.949389	1.19788		4.43568	1.51408		0.800779			0.122508	1.915	1.07981			2.05822	2.48644	2.7725	-0.0180004	1.12543	1.76046		2.10648	1.77438	1.56757
3126.82		0.935756	1.15306		4.54921	1.76191		0.539924			0.731297	2.14706	1.00578			2.40955	2.40315	2.96797	0.196505	1.01174	1.31871		1.69286	1.96675	1.58964
3128.83		0.986265	1.20074		5.25971	2.01538					0.860842	2.35436	1.25103			2.275	2.82448	3.16344	0.41101	0.887593	1.02837		1.27991	1.92956	1.60303
3130.85		0.854891	1.31425		6.05671	2.03433					1.04873	2.56165	1.49628			2.07852	2.64793	3.23853	0.73161	0.763443	0.738037		1.01748	2.22629	1.6251
3132.86		0.630132	1.51669		6.74017	2.05328					1.5011	2.68539	1.29111			1.84128	2.93393	3.37068	1.20582	0.691934	0.4477		1.01764	2.52303	1.63848
3134.88		0.451703	1.71913		7.82208	2.06658					1.95346	2.49624	0.898679			1.64481	3.21993	3.01044	1.58535	0.790116	0.762053		0.874181	2.48271	1.65187
3136.9		0.320329	1.84267		8.90399	2.15402					2.0775	2.17945	0.945779			1.29049	3.04338	2.4815	1.8028	0.888297	0.863307		0.874846	2.27564	1.47189
3138.91		0.187612	1.87728		9.58746	2.10642					2.06284	1.86266	0.99288			1.15594	3.0586	1.95255	2.17938	0.832919	0.353969		0.875512	2.07085	1.30087
3140.93		0.0562378	1.91189		10.2709	2.04553					1.6259	1.49408	1.22725			1.06111	3.00502	1.80941	2.3626	0.992144	0.505385		0.602261	1.86607	1.12984
3142.94		0.0313609	1.92608		10.1802	1.88317					1.55617	1.12549	0.976313			1.10083	2.75692	1.71578	2.54583	1.16183	0.515304		0.328344	1.69847	0.797916
3144.96		0.137858	1.83955		9.24064	1.69112					1.48643	0.754321	0.725373			1.14056		1.66627	2.72905	1.17796	0.525224		0.0544282	1.54699	0.457307
3146.98		0.230117	1.66409		8.21747	1.49907					1.09388	0.38315	0.474433			0.98252		1.64397	2.75866	1.06491	0.535143		-0.218306	1.39551	0.615277
3148.99		0.322376	1.57683		6.87454	1.31266					0.701322	0.250491	0.632439			1.41379		2.05699	2.77982	0.782171	0.2332		-0.347417	1.25646	0.773247
3151.01		0.428873	1.68956		5.60763	1.12626					0.634174	0.203795	0.556071			2.0029		2.45866	3.0205	0.628612	0.144356		-0.620152	1.28189	1.09356
3153.02		0.570292	1.89122		4.58445	1.03045					0.576243	0.397144	0.696877			2.23572		2.86034	3.04166	0.724397	0.0555118		-0.892887	1.298	1.41387
3155.04		0.710367	2.09288		3.64488	0.934638					0.518313	0.663266	0.837682			2.27822		2.5841	3.20859	0.572674	0.212187		-0.762197	1.47969	1.73419
3157.06		0.717255	2.29287		2.88251	0.904939					0.582753	0.929389	1.36003			2.32073		2.0396	3.37551	0.514899	0.358942		-0.631507	2.00206	2.22409
3159.07		0.793015	2.58106		3.81868	0.997816					0.647193	1.1981	1.79887			2.36323		1.54462	3.54244	0.948584	0.465499		-0.352132	2.50832	2.70639
3161.09		0.923293	2.6588		4.83846	1.10252					0.711634	1.4668	2.08885			2.7541		1.02242	3.62304	1.51145	0.572055		-0.0739385	3.01458	2.6988
3163.1		1.01329	2.6064		5.93425	1.20722					0.776074	1.73551	2.15715			2.40505		0.500232	3.36783	2.10172	0.777374		0.204255	2.86308	2.88968
3165.12		1.08905	2.2672		7.10689	1.30009					0.840514	1.99653	2.11731			2.05601		0.0985318	3.05484	2.5354	1.02289		0.472173	2.71158	3.08056
3167.14			2.01481		8.2673	1.07655					0.975317	2.01738	1.67065			1.90542		-0.111511	2.79963	2.8733	1.22821		0.740091	3.21784	3.10893
3169.15			1.76241		8.33938	0.853017					1.11012	1.80335	1.13532			2.11786		-0.0294362	2.37749	3.33255	1.12899		0.8785	2.90831	3.13729
3171.17			1.55196		8.41147	0.784025					1.17763	1.58157	0.516491			2.58511		0.297064	2.05283	3.86224	1.02978		1.01691	2.2581	3.16566
3173.18			1.51558		7.54738	0.622157					1.32488	1.58145	-0.0188393			3.05235		0.656654	1.72816	4.05402	0.970759		0.868658	1.60788	3.20163
3175.2			1.69122		6.96151	0.448466					1.47214	1.25511	-0.464742			3.35427		0.983154	1.48981	4.24581	0.91174		0.858382	1.11425	3.23759
3177.22			1.9088		6.44176	0.274774					1.61939	0.928771	-0.76253			3.82151		1.34274	1.60601	4.21829	0.860578		0.71013	1.26906	3.07508
3179.23			2.21319		5.70304	0.343571					1.76665	0.498965	-0.947616			4.27402		1.71592	1.72253	4.41008	0.76136		0.712196	1.7161	2.78395
3181.25			2.45946		4.51946	0.699083					1.97821	-0.0361017	-0.876515			4.72652		1.99889	1.86995	4.40996	0.702342		0.57422	1.22246	2.81597
3183.26			2.70574		4.79768	1.06188					2.18977	-0.251875	-0.566034			4.91801		2.28187	2.01736	4.33391	0.710198		0.436243	1.37904	2.84798
3185.28			3.02683		5.07591	1.29255					2.40133	-0.299159	-0.286665			4.57718		2.43769	2.0361	4.02179	0.650498		0.298267	1.51231	2.88
3187.3			2.95379		5.42025	1.51618					2.35318	-0.750715	0.235309			4.20054		2.42868	2.03664	3.70968	0.495046		0.147795	1.51024	3.02389
3189.31			2.87919		5.03353	1.73981					2.25072	-0.693434	0.816727			3.83864		2.45275	2.03718	3.39756	0.339594		-0.247337	1.35159	3.16779
3191.33			2.91425		4.58071	1.96345					2.10383	-0.782253	1.17388			3.33162		2.40614	1.96896	3.12657	0.176285		-0.397809	1.31381	2.83461
3193.34			2.94931		4.2979	1.95223					1.9107	-0.621506	1.40633			2.70563		2.19585	1.90074	2.42963	0.116584		-0.795007	0.983804	3.23978
3195.36			2.95568		4.7061	1.62057					1.58575	-0.296368	1.57224			2.07743		1.8841	1.7457	1.92459	0.128579		-0.947389	0.960497	3.06968
3197.38			2.96204		4.65721	1.24653					1.2608	-0.0766087	1.56858			1.4331		1.46745	1.59066	1.33748	0.132717		-1.09977	0.940287	2.89957
3199.39			2.85165		4.60832	0.914856					0.935849	-0.0175967	1.6149			1.13099		1.15226	1.43341	0.952656	0.240841		-1.25215	0.943384	3.01697
3201.41			2.96131		4.49333	0.590218					0.8909	0.386994	1.41861			0.864686		0.968828	1.29436	0.437219	0.459748		-1.25027	1.43237	3.02248
3203.42			2.80007		4.83116	0.230497					0.900258	0.608968	1.22232			0.533684		0.959515	1.15531	-0.0782179	0.705735		-1.1417	1.6827	3.04481
3205.44			2.52916		5.27551	-0.0941403					1.14976	0.977042	1.08332			0.0992894		1.01556	1.08113	-0.0438506	0.924642		-1.13981	1.81216	3.54422
3207.46			2.18758		5.81328	-0.296145					1.44551	1.13431	0.979493			-0.247911		1.11253	1.00694	0.277578	1.03277		-0.395483	1.82973	3.41708
3209.47			1.79267		5.9198	-0.117101					1.74126	1.29727	0.960632			-0.5929		1.18176	1.16128	0.545989	1.11131		0.244075	1.69235	3.70457
3211.49			1.45109		6.02633	0.0970257					2.03482	1.50675	1.30252			-0.873185		1.35588	1.1427	1.15721	1.40574		0.883633	1.55188	3.69539
3213.5			1.10951		6.13285	0.276069					2.31961	1.71622	1.46065			-1.21817		1.53001	1.33045	1.49958	1.66374		1.33167	1.41458	3.04376
3215.52			0.588803		6.23937	0.541135					2.48672	1.6693	1.61878			-1.55272		1.70413	1.34528	1.97255	1.78054		1.48087	0.926732	2.39213
3217.54			0.397429		6.3459	0.931278					2.67148	1.62238	1.77691			-1.80257		1.85228	1.28444	2.54723	1.85204		1.92512	0.67589	1.72369
3219.55			0.206055		6.47301	1.28634					2.64286	1.82179	1.95389			-1.45592		1.71461	1.20877	2.62118	1.95062		2.36936	0.426704	1.05524
3221.57			0.268703		6.4028	1.65699					2.32767	2.08591	2.21585			-1.05227		1.57693	1.27753	2.29754	2.06423		2.17784	0.289403	0.40205
3223.58			0.418115		6.52991	1.96705					2.01248	2.28532	2.38672			-0.635511		1.47184	1.17337	2.02691	2.07171		1.98632	0.594401	-0.25114
3225.6			0.514201		6.12409	2.27711					1.73235	2.43405	2.2157			-0.218753		1.61999	1.30755	1.48763	1.6619		1.79479	0.599059	-0.442618
3227.62			0.610287		6.24137	2.58717					1.46097	2.58696	2.09931			0.198004		1.6908	1.20339	1.0866	1.45349		1.74417	0.900887	0.137157
3229.63			0.885501		6.35865	2.81121					1.50834	2.83329	1.98292			0.591217		1.76161	1.27215	0.738746	1.37124		1.98858	0.902375	0.300619
3231.65			1.29462		6.47593	2.6051					1.39191	3.07545	1.97681			1.01565		1.68427		0.289185	1.28852		1.83409	1.31403	0.464081
3233.66			1.51141		6.46609	2.39898					1.29315	3.00502	1.97069			0.904168		1.88248		-0.0586675	1.2245		1.67796	1.31714	0.993904
3235.68			1.54485		5.93315	2.05883					1.62708	2.85858	1.64713			0.779446		2.35183		0.186889	1.16807		1.38237	1.58918	1.57524
3237.7			1.52459		5.92332	1.80933					1.96102	2.71214	1.46655			0.641618		2.81635		0.432445	1.35036		1.08678	1.55939	2.15658
3239.71			1.50433		6.44643	1.55983					2.2011	2.56987	1.14911			0.506545		2.93135		1.01645	1.73405		0.642452	1.96791	2.52294
3241.73			1.43822		6.59897	1.13132					2.35605	2.39353	1.07881			0.687449		3.18045		1.60046	1.76226		0.397492	1.93812	2.47299
3243.74			1.41795		6.73863	0.700248					2.20992	2.2172	1.0085			0.945107		3.3728		2.13129	1.79048		0.0289657	2.20866	2.83935
3245.76			1.20537		6.87828	0.790905					2.08415	2.07015	0.82793			1.0879		3.39028		2.66211	1.83741		-0.112133	1.80177	3.31868
3247.78			1.18511		7.01794	0.895922					1.95837	1.99414	0.808271			1.46752		3.28407		2.98952	1.86563		-0.11247	2.0707	3.13874
3249.79			1.18171		7.69359	0.861449					1.36519	2.044	1.10606			1.8499		2.90672		3.0681	1.65702		0.0522747	1.96931	2.8876
3251.81			1.23663		7.87278	0.723742					0.772004	2.09386	1.26697			2.31488		2.49415		3.14668	1.12862		0.191386	1.86792	2.6577
3253.82			1.25349		8.20327	0.598613					0.239811	2.14372	1.60646			2.8055		2.16423		2.94326	0.60021		0.504876	1.4583	2.45391
3255.84			1.35426		8.38121	0.743348					-0.207245	2.22348	1.76738			2.98014		1.77755		3.03797	0.22588		0.66962	1.35691	2.25012
3257.86			1.42281		8.61926	0.946605					-0.654301	2.30324	1.88789			3.06274		1.44762		3.28195	-0.148451		1.05102	1.25552	2.36309
3259.87					8.90216	0.912327					-0.720194	2.35788	2.00841			3.23738		1.30619		3.37666	-0.309922		1.21577	1.56138	2.51822
3261.89					9.21723	0.86369					-0.739996	2.12058	1.96801			3.31998		1.28977		3.76128	-0.366118		1.22211	1.6413	3.00766
3263.9					9.48724	0.954541					-0.335881	1.83343	1.92761			3.40258		1.27335		4.1459	-0.19308		0.931828	1.88226	3.51833
3265.92					9.73061	1.05797					-0.0344013	1.54628	1.86452			3.11112		1.29749		4.53053	0.125054		0.938167	2.12322	3.96637
3267.94					9.82267	1.00397					0.34049	1.25913	1.75973			2.79127		1.49591		4.91515	0.443189		0.918873	2.53445	4.43826
3269.95					9.91474	0.859113					0.744605	0.989005	1.69664			2.47142		1.53367		5.00165	0.761323		0.899578	2.71575	4.91014
3271.97					10.0932	0.658292					1.14872	0.844098	1.61172			2.77007		1.57144		4.72297	1.06576		0.642073	2.89706	5.06526
3273.98					9.84778	0.948061					1.29745	0.89433	1.46427			2.45022		1.59559		4.39337	1.38994		0.622779	2.58941	4.88283
3276					9.5702	0.885885					1.42824	1.23171	1.31683			1.98728		1.76426		3.97472	1.72773		0.477732	2.23878	4.40915
3278.02					9.3248	1.16374					1.45641	1.5695	1.16509			2.07427		1.65872		3.55607	2.06553		1.00464	1.8285	4.18531
3280.03					8.73153	1.4416					1.5872	1.90728	1.03604			2.45271		1.34896		3.18364	2.40333		0.85959	1.41703	4.00289
3282.05					8.13827	1.86431					1.8	2.32272	0.872486			2.8239		0.878563		2.76499	2.36889		0.714543	1.00557	3.97384
3284.06					8.03329	2.11614					1.98357	2.64347	0.708937			3.12143		0.568807		2.34634	2.33445		0.569623	0.653759	3.81249
3286.08					7.79472						2.16714	2.83901	0.607616			2.82886		0.799054		2.18981	2.54506		0.714175	0.693255	3.65114
3288.1					7.93514						2.35072	2.80187	0.604498			3.12639		1.0293		2.53229	2.52306		0.569394	1.08339	3.67222
3290.11					7.68394						2.50613	2.76474	0.601381			3.5954		0.992079		2.87732	2.38217		0.713875	1.23009	3.94315
3292.13					7.7189						2.70207	2.7272	0.602561			3.51448		1.22907		2.92354	2.32384		0.45739	1.3768	3.96423
3294.14					8.10172						2.89801	2.6534	0.603741			3.24369		1.66494		3.36989	2.26551		0.601871	1.76811	4.11761
3296.16					8.47542						2.794	2.40195	0.64843			2.98016		1.77275		3.86245	2.57942		0.746352	1.916	4.02266
3298.18					8.0838						2.68999	2.21072	0.894042			2.37602		1.88056		3.68982	2.89332		0.873801	2.30731	4.06001
3300.19					7.69218						2.59577	1.83358	0.938731			1.77188		1.44837		3.47098	3.02142		0.729586	2.06388	4.03006
3302.21					7.30056						2.50155	1.49398	0.947743			1.582		1.31896		2.95332	3.14952		0.729163	2.26729	4.00011
3304.22					7.28509						2.40733	1.09982	0.956755			1.39212		0.991469		2.67179	3.27762		0.449835	2.71411	4.03745
3306.24					6.76373						2.05013	0.705667	1.06137			1.20225		0.945976		2.72605	3.01053		0.170507	3.16572	4.0748
3308.26					5.74191						1.69292	0.347782	1.30709			0.982211		0.900483		2.29698	2.74344		-0.111672	3.36286	3.97985
3310.27					4.72922						1.70271	0.0898756	1.54379			0.762176		1.18305		1.90489	2.78897		-0.391	3.81447	4.01692
3312.29											1.7125	-0.150585	1.61927			1.25446		1.44221		2.36484	2.52188		-0.656274	4.01161	4.1413
3314.3											1.73852	-0.151298	1.89566			1.74675		1.70138		2.63794	1.89937		-0.794238	4.45216	4.33298
3316.32											1.5974	-0.0299972	2.15698			1.52672		1.65777		3.09789	1.27686		-0.353317	4.30463	4.52466
3318.34											1.45628	0.287549	2.25258			1.56883		1.93977		3.32171	0.964236		0.222294	4.14208	4.56172
3320.35											1.53761	0.463404	2.35937			1.56626		1.91637		3.50855	1.04857		0.623387	3.7104	4.44468
3322.37											1.74047	0.63926	2.06387			1.78373		1.96922		3.73236	1.21899		1.19504	3.12185	4.13988
3324.38											1.72088	0.891692	1.96564			2.00119		2.15531		3.72144	0.990698		1.59613	2.52225	3.59246
3326.4											1.70128	1.14412	1.45767			1.78189		2.36479		3.46721	1.07503		2.00008	1.93371	2.95772
3328.42											1.63467	1.34272	0.94969			1.55587		2.44104		3.45628	1.55534		2.13864	1.76547	2.32299
3330.43											1.75619	1.41929	0.572765			1.62792		2.51729		3.10576	1.94956		1.69841	1.61959	1.68825
3332.45											1.9302	1.35418	0.470628			1.43782		2.56272		2.75525	1.8913		1.2585	1.48873	1.14083
3334.46											2.19869	1.43075	0.152622			1.20987		2.63154		2.40474	1.57118		0.993109	1.62221	0.758553
3336.48											2.45752	1.50733	0.0958051			0.981911		2.62412		2.05282	0.983805		0.56001	1.92361	0.856132
3338.5											2.41551	1.41687	-0.158281			0.753956		2.23618		1.89867	0.482527		0.569955	2.21707	1.37263
3340.51											2.48138	1.4544	-0.0423083			0.674979		2.09552		1.83235	0.1624		0.5799	2.51052	1.89902
3342.53											2.60301	1.56914	0.0736648			0.738994		2.08809		1.67821	-0.243821		0.855235	2.38367	2.42541
3344.54												1.83867	0.183829			0.803009		1.88692		1.70817	-0.386407		1.14554	2.37572	2.9419
3346.56												1.95341				0.867024		1.69317		1.78927	-0.24486		1.42088	2.23541	3.2653
3348.58												2.06815				1.01357		1.58917		1.87038	0.571254		1.42113	2.44982	3.57768
3350.59												1.9874				1.1343		1.39542		1.95289	1.56852		1.42138	2.66422	3.80093
3352.61												2.19259				1.28085		1.44894		2.09141	2.56578		1.1463	2.88657	3.64891
3354.62												2.19209				1.41713		1.25519		2.19857	3.13989		0.871212	2.94074	3.44593
3356.64												1.99661				1.39131		1.15119		2.33709	3.69652		0.596129	2.7922	3.24294
3358.66																1.47971		1.24095		2.44425	4.07561		0.306395	2.64367	3.04985
3360.67																1.45388		1.05058		2.50026	4.31316		0.157306	2.7587	3.09093
3362.69																1.49896		0.770462		2.42745	4.05368		0.296749	2.38782	3.132
3364.7																1.61318		0.889331		2.57557	3.79419		0.436031	2.14814	2.82037
3366.72																1.70157		1.05099		2.66768	3.58854		0.575312	1.97995	2.63399
3368.74																1.74665		1.21265		2.55966	3.62489		0.714756	2.03453	2.48869
3370.75																1.82882		1.26751		2.45164	3.67872		0.854199	2.33658	2.34339
3372.77																1.79678		1.33941		2.32282	3.73255		0.993481	2.63863	2.32517
3374.78																1.87895		1.70328		2.17322	3.78638		1.00693	2.7647	2.13588
3376.8																1.89023		2.10889		2.15243	3.78487		1.02214	3.02198	1.94658
3378.82																1.65487		2.20528		1.82733	3.78336		1.03751	2.88951	1.90701
3380.83																1.41952		2.25887		1.50222	3.3934		0.898524	2.54334	2.03409
3382.85																1.22748		2.31246		1.31238	3.00343		0.759375	2.14258	2.03117
3384.86																1.02417		2.3831		1.12253	2.61346		0.620227	1.69706	2.2419
3386.88																0.820854		2.4756		0.7447	2.2235		0.874481	1.39374	2.16096
3388.9																0.501193		2.55626		0.661302	1.83353		1.12857	1.1352	2.21001
3390.91																0.30477		2.59516		0.647053	1.75255		1.36746	0.876646	2.1986
3392.93																0.324166		2.67015		0.766092	1.25126		1.60634	0.595245	2.21467
3394.94																0.406069		2.74513		0.835242	1.08459		2.03555	0.344923	2.10075
3396.96																0.487972		2.82011		1.01914	0.917925		2.46475	0.0946012	2.11683
3398.98																0.607735		3.17047		1.25996	0.751325		2.96956	-0.155721	1.91926
3400.99																0.689638		3.48192		1.76651	0.747277		3.00553	-0.548249	1.88628
3403.01																0.887889		3.518		2.12051	0.743229		2.89984	-0.423142	1.8533
3405.02																0.962903		3.34912		2.41773	0.48553		2.79416	-0.288984	1.88079
3407.04																1.02299		3.14416		2.66505	0.658632		2.68847	0.126574	2.44362
3409.06																0.829958		2.93921		2.96226	0.831733		2.39817	0.776475	2.82757
3411.07																0.827534		2.88762		3.07613	1.00483		2.25652	1.30316	3.21153
3413.09																0.78725		2.49827		3.49973	1.16739		2.03926	1.98522	3.55724
3415.1																0.736325		2.10893		3.8664	1.18876		1.89826	2.5119	3.51618
3417.12																0.73862		2.05734		3.75067	1.21014		1.89891	2.51902	3.53544
3419.14																0.687695		2.21071		3.57609	1.57891		1.88041	2.51709	3.55471
3421.15																0.692413		2.30169		3.40152	1.40654		1.8619	2.51516	2.95082
3423.17																0.993268		2.5187		3.22695	1.71588		1.99204	2.36876	2.38843
3425.18																0.997986		2.58235		3.23232	2.2059		1.8492	2.0907	1.82604
3427.2																		2.70837		2.82454	2.7064		1.56263	1.65726	1.3019
3429.22																		2.8344		2.41676	3.18553		1.2754	1.37876	1.33002
3431.23																		2.89805		2.37028	3.5983		1.13192	1.10219	1.29781
3433.25																		2.96169		2.72235	3.54934		0.863854	0.82562	1.2656
3435.26																		3.13191		3.07442	4.03104		0.59579	0.681295	1.29372
3437.28																		3.27749		3.42649	3.80502		0.471464	0.558219	1.4592
3439.3																		3.32169		3.45809	3.29537		0.592791	0.698928	1.76614
3441.31																		3.36588			2.68772		0.936712	0.830738	1.7537
3443.33																		3.00482			2.08007		1.20178	0.97188	1.57578
3445.34																		2.63519			1.53878		1.49929	1.11302	1.39786
3447.36																		2.27412			1.05735		1.94054	1.49936	1.21994
3449.38																		1.86886			0.630386		2.38179	1.49822	1.04589
3451.39																		1.36222			0.206992		2.6793	1.65585	0.871847
3453.41																		1.16262			-0.113455		2.85548	1.80459	0.556349
3455.42																		1.03374			-0.222067		2.67601	2.09288	0.84556
3457.44																		1.42414			-0.44452		2.69227	2.3538	1.13477
3459.46																		1.88774			-0.553132		2.53235	2.63557	1.42398
3461.47																		2.34277			-0.552682		2.37242	2.65129	1.91507
3463.49																		2.61915			-0.606702		2.30422	2.92226	2.71126
3465.5																		2.89554			-0.395805		2.14429	3.03444	3.50745
3467.52																		2.91859			-0.1804		1.98437	2.89294	4.30364
3469.54																		2.87092			-0.0833444		2.19296	2.61134	4.01112
3471.55																		2.70923			0.13206		2.34129	2.34821	4.03834
3473.57																		2.38721			0.52091		2.57493	1.92333	3.74582
3475.58																		2.06518			0.855169		2.80858	1.6602	3.25142
3477.6																		1.9218			1.25516		2.9505	1.25616	2.44805
3479.62																		1.87413			1.61268		3.24149	0.851751	1.64467
3481.63																		1.86302			1.62408		3.47514	0.701401	0.982474
3483.65																		1.85191			1.77872		3.53641	0.949558	1.12365
3485.66																		1.7562			1.9057		3.54107	1.19772	0.945087
3487.68																		1.61536			1.62981		3.46043	1.58678	1.08626
3489.7																		1.69996			1.46951		3.37978	1.44689	1.22744
3491.71																		1.79941			1.12789		3.47423	1.83595	1.36623
3493.73																		1.80315			0.901852		3.33623	2.22538	1.51378
3495.74																		1.818			1.04059		2.82083	2.2264	1.70481
3497.76																		1.58694			1.01743		2.69814	1.83835	2.08858
3499.78																		1.68639			1.20669		2.53554	1.4503	2.27961
3501.79																		1.92668			2.03454		2.35764	1.19492	2.47064
3503.81																		2.11014			2.80359		2.17974	1.32759	2.33929
3505.82																		1.93621			3.68822		1.82115	0.938783	2.47807
3507.84																		1.76227			4.45728		1.64325	0.683406	2.48873
3509.86																		1.78424			4.94081		1.9154	0.816079	2.16636
3511.87																		2.23891			5.44751		1.86019	0.959968	1.65124
3513.89																		2.26087			5.71797		1.8393	0.957485	1.47725
3515.9																		2.28284			5.36736		1.83371	0.695047	1.30327
3517.92																		2.09529			4.65051		1.89168	0.55989	1.45166
3519.94																		2.25028			4.24312		2.06134	0.704538	1.01732
3521.95																		2.28649			3.83574		2.22541	0.439928	0.702334
3523.97																		1.96027			3.64158		2.35128	0.575885	0.866241
3525.98																		1.44726			3.44743		2.49245	0.671544	1.1149
3528																		1.12103			3.30024		2.69309	0.963212	1.14583
3530.02																		0.961347			3.00489		2.95017	1.38216	1.23776
3532.03																		1.01121			3.019		3.03336	1.62419	1.32969
3534.05																		1.06108			2.67618		3.01046	1.48019	1.73661
3536.06																		1.22972			2.31203		2.98757	1.61202	2.08253
3538.08																		1.67904			1.997		2.86595	1.34328	2.09795
3540.1																		2.01422			1.68197		2.74432	1.10269	2.02862
3542.11																		2.16177			1.36693		2.42832	0.812469	1.8431
3544.13																		2.14279			1.29813		2.05104	0.523175	1.59659
3546.14																		1.95516			1.22932		1.78407	0.282585	1.8135
3548.16																		1.83013			1.20799		1.5171	0.283473	2.03041
3550.18																		1.7802			1.49342		1.25498	0.411373	2.30833
3552.19																		1.54103			1.46951		1.11448	0.539274	2.58097
3554.21																		1.41599			1.9488		1.11167	0.808998	2.85362
3556.22																		1.47858			1.92489		1.24936	1.22357	3.31178
3558.24																		1.61627			2.1634		1.3919	1.49237	3.6106
3560.26																		1.5941			2.40191		1.66106	1.76209	3.44598
3562.27																		1.45425			2.63664		1.93023	2.17485	3.28137
3564.29																		1.2393			2.58595		2.07973	2.46059	3.11543
3566.3																		1.15453			2.84459		2.34406	2.74634	2.83194
3568.32																		1.13514			2.47767		2.47069	2.33891	2.52618
3570.34																		1.11575			2.73631		2.88659	1.78664	2.24269
3572.35																		1.02126			2.6337		3.30249	1.38916	2.09628
3574.37																		1.08802			2.62992		3.59175	1.25949	1.94987
3576.38																		1.26956			2.53108		3.47693	0.85107	1.81201
3578.4																		1.39141			2.43224		3.1923	0.308744	1.67548
3580.42																		1.51786			2.33339		2.79284	-0.0996793	1.66178
3582.43																		1.66128			2.52007		2.39338	0.178075	1.67287
3584.45																		1.80469			2.42122		1.70466	0.5947	1.65916
3586.46																		2.01723			2.3257		1.01601	0.862505	1.66772
3588.48																		2.15925			1.97303		0.327495	0.796382	1.67881
3590.5																		2.24158			1.44033		0.297645	0.891273	1.51284
3592.51																		2.64853			0.907629		0.572757	1.26794	1.34686
3594.53																		2.99578			0.374931		0.827539	1.58328	1.18089
3596.54																		2.87354			-0.320924		1.08232	1.74529	1.01239
3598.56																		2.79919			-0.853622		1.49526	1.25924	0.846422
3600.58																		2.60783			-1.2908		1.90813		0.685848
3602.59																		2.48559			-1.56966		2.04338		0.522738
3604.61																		2.36334			-1.23947		1.78901		0.528133
3606.62																		1.97618			-1.25823		1.51392		0.687784
3608.64																		1.58902			-1.27698		1.25955		0.847428
3610.66																		1.59706			-1.31615		1.13936		1.00707
3612.67																		1.55721			-1.3349		0.726835		1.16672
3614.69																		1.56525			-0.893563		0.314308		1.16181
3616.7																		1.81321			-0.225672		0.313438		1.15691
3618.72																		2.06116			0.00214696		0.447619		1.15352
3620.74																		2.30912			0.688792		0.587494		0.995869
3622.75																		2.61847			1.37544		0.726987		1.00478
3624.77																		2.91978			2.08249		0.72953		1.0137
3626.78																		3.24984			2.65926		0.866252		1.15458
3628.8																		3.71061			2.77593		1.00297		1.45461
3630.82																		4.2085			2.39162		1.00545		1.62268
3632.83																		4.7064			2.11719		1.00792		1.9212
3634.85																		5.20429			1.62062		1.00508		2.22552
3636.86																		5.6408			1.01105		1.00231		2.36646
3638.88																		5.93577			0.514482		1.00644		2.50741
3640.9																		5.80111			0.240054		1.15813		2.5132
3642.91																		5.45502			-0.0343739		1.16227		2.51899
3644.93																		4.63032			-0.0893086		1.16648		2.65993
3646.94																		3.96473			-0.144243		1.17068		2.71938
3648.96																		3.3416			0.259844		1.32244		2.77304
3650.98																		2.67601			0.776941		1.1867		2.82351
3652.99																		2.09298			1.09855		1.04683		2.68838
3655.01																		1.61614			1.24056		0.759402		2.74204
3657.02																		1.5147			1.44992		0.741648		2.80559
3659.04																		1.67382			1.7142		0.910528		2.86596
3661.06																		2.05212			1.97849		1.19003		2.69584
3663.07																		1.95068			1.89602		1.21135		2.63841
3665.09																		1.8917			1.90898		1.52011		2.4683
3667.1																		1.78052			2.00443		1.80795		2.48378
3669.12																		2.23731			2.16721		2.1167		2.30158
3671.14																		2.39944			2.26265		2.30334		2.09909
3673.15																		2.50258			2.78324		2.28242		1.89659
3675.17																		1.95411			3.33069		2.15089		1.8845
3677.18																		2.11624			3.85129		2.2141		1.75974
3679.2																		2.27836			3.71096		2.27732		1.74765
3681.22																		2.55416			3.5595		2.36144		1.73556
3683.23																		2.55665			3.96128		2.3286		1.9011
3685.25																		2.0058			3.80982		2.29287		2.07704
3687.26																		1.45494			3.23321		2.27804		2.25298
3689.28																		1.60952			2.53363		2.24795		2.40867
3691.3																		1.4908			1.75095		1.99966		2.56436
3693.31																		1.37208			1.53375		1.75136		2.72005
3695.33																		1.20091			1.32769		1.53709		2.87574
3697.34																		1.02974			0.568379		1.38484		2.85705
3699.36																		1.46188			0.755479		1.23549		2.83835
3701.38																		1.89402			0.549412		1.12017		2.69899
3703.39																		1.97268			0.439459		1.02011		2.38098
3705.41																		1.95634			0.494688		1.19299		2.06298
3707.42																		1.94			0.549916		1.37033		1.91714
3709.44																		1.97362			0.436621		1.50918		1.77131
3711.46																		2.10223			-0.033188		1.68206		1.46214
3713.47																		2.08589			-0.896165		2.07968		1.32515
3715.49																		2.06955			-1.00946		2.21159		1.50587
3717.5																		1.97456			-0.954232		2.3435		2.01607
3719.52																		1.85398			-0.876056		2.18254		2.52628
3721.54																		2.03151			-0.694499		2.01712		2.72332
3723.55																		2.28674			-0.268568		1.98588		2.88903
3725.57																		2.36927			0.513877		1.97894		3.2269
3727.58																		2.54679			1.22047		1.72295		3.3926
3729.6																		2.42622			1.57055		1.43335		3.36126
3731.62																		2.30564			1.86046		1.2743		3.18893
3733.63																		2.3025			2.11828		1.26927		3.23588
3735.65																		2.00125			2.22664		1.26314		3.42382
3737.66																		1.62229			2.30661		0.99785		3.64311
3739.68																		1.42136			2.43098		0.580354		4.11113
3741.7																		1.30322			2.73633		0.315062		4.37706
3743.71																		1.64601			3.04168		0.443551		4.643
3745.73																		1.84092			3.23868		0.441496		4.90893
3747.74																		2.1453			3.38959		0.439442		4.51843
3749.76																					3.58659		0.433757		4.12793
3751.78																					3.73611		0.558717		3.71393
3753.79																					3.59287		0.815104		3.0512
3755.81																					2.76469		0.943592		2.59055
3757.82																					1.93651		0.940065		2.1299
3759.84																					1.10833		0.936537		1.66926
3761.86																					0.28015		0.93301		1.64576
3763.87																					-0.565286		0.94432		1.64512
3765.89																					-1.14853		1.22735		2.01614
3767.9																					-1.38269		1.23394		2.05846
3769.92																					-0.910916		1.10661		2.10078
3771.94																					-0.565277		0.982811		2.1431
3773.95																					-0.219638		0.859012		2.18542
3775.97																					0.0253024		0.735213		2.22774
3777.98																					0.388197		0.601298		2.2472
3780																					0.615036		0.194471		1.91851
3782.02																					0.741176		0.19178		2.41674
3784.03																					0.788329		0.324984		2.23367
3786.05																					1.22237		0.464185		1.84715
3788.06																					1.63501		0.597388		1.66408
3790.08																					2.14836		0.730591		1.63411
3792.1																					2.561		0.863795		1.63966
3794.11																					2.66818		0.862942		1.6331
3796.13																					2.95469		0.730865		1.10489
3798.14																					3.01472		0.596652		1.25799
3800.16																					2.32252		0.456442		1.61453
3802.18																					1.65172		0.322229		1.79104
3804.19																					1.47239		0.188173		1.81445
3806.21																					1.49986		0.0545368		1.80234
3808.22																					1.71955		0.0552157		2.14748
3810.24																					1.74702		0.0556356		2.51603
3812.26																					1.96671		0.0562122		2.88458
3814.27																					2.67788		-0.073294		3.25313
3816.29																					3.37615		-0.2028		3.46119
3818.3																					3.22715		-0.332463		3.66926
3820.32																					2.61883		-0.462546		3.85412
3822.34																					1.99761		-0.592888		3.34181
3824.35																					1.38929		-0.722971		2.8295
3826.37																					0.730757		-0.425906		2.3032
3828.38																					0.10954		0.0561875		1.79089
3830.4																					-0.49878		0.538281		1.41565
3832.42																					-0.728567		0.965428		1.03243
3834.43																					-0.374297		1.23613		0.67242
3836.45																					-0.020026		1.36596		1.02349
3838.46																					0.367729		1.63666		1.37638
3840.48																					0.792802		1.34101		1.74325
3842.5																					1.18056		0.990421		2.26623
3844.51																					1.75667		0.639827		2.61729
3846.53																					2.31003		0.34418		2.97634
3848.54																					2.39201		0.467419		3.33538
3850.56																					2.47399		0.770966		2.97172
3852.58																					2.52248		1.08068		2.60625
3854.59																					2.71083		1.55586		2.77634
3856.61																					2.75933		2.03104		2.2436
3858.62																					2.47421		2.50622		2.26599
3860.64																					1.64226		3.06886		2.37506
3862.66																					0.950171		3.36906		2.40581
3864.67																					0.258083		3.62982		2.80021
3866.69																					-0.434004		3.71192		3.18625
3868.7																					-1.26595		3.76776		3.03672
3870.72																					-1.95804		3.82359		3.4283
3872.74																					-2.13776		3.87688		3.43666
3874.75																					-1.77065		3.84271		3.34156
3876.77																					-1.40155		3.57021		3.28938
3878.78																					-1.03246		3.2565		3.09202
3880.8																					-0.459249		2.9744		2.90302
3882.82																					0.185709		2.73353		2.69768
3884.83																					0.830667		2.35074		2.46851
3886.85																					0.834925		1.9705		2.23933
3888.86																					0.839182		1.59026		1.86627
3890.88																					0.782383		1.44834		1.68928
3892.9																					0.725583		1.47383		1.65746
3894.91																					0.464674		1.62302		1.46498
3896.93																					-0.0598019		1.85774		1.2716
3898.94																					-0.584278		2.23438		0.932256
3900.96																					-0.708585		2.39147		0.592909
3902.98																					-0.832893		2.54856		0.414215
3904.99																					-0.898131		2.70565		0.0748671
3907.01																					-0.795299		2.73656		-0.264481
3909.02																					-0.860537		2.33884		-0.2629
3911.04																					-0.73396		1.81437		-0.0810969
3913.06																					0.0162998		1.28989		0.421097
3915.07																					0.362331		0.984972		0.923291
3917.09																					0.708362		0.826444		1.42549
3919.1																					1.05439		0.667916		2.12074
3921.12																					0.871561		0.507799		2.8475
3923.14																					1.21759		0.654193		3.39398
3925.15																					1.56362		0.798998		3.74599
3927.17																					1.28597		0.945392		3.88223
3929.18																					1.06366		1.09109		4.05894
3931.2																					0.841353		1.0904		4.23566
3933.22																					0.619043		1.10226		4.17884
3935.23																					1.07962		1.11571		3.60873
3937.25																					1.17941		1.12756		3.03862
3939.26																					1.2792		1.14101		2.71495
3941.28																					1.37898		1.14032		2.23315
3943.3																					1.79822		1.13243		1.71089
3945.31																					2.53844		0.986657		1.40357
3947.33																					3.27865		0.684317		1.13672
3949.34																					3.69677		0.525991		1.5204
3951.36																					4.14156		0.367666		2.24703
3953.38																					4.78151		0.347229		2.43214
3955.39																					5.2263		0.351193		2.83219
3957.41																					5.16442		0.488051		3.21587
3959.42																					4.62877		0.910594		3.37188
3961.44																					3.8891		1.47799		3.52788
3963.46																					3.14942		2.06206		3.51515
3965.47																					2.38308		2.48544		2.6181
3967.49																					1.42157		2.897		2.04763
3969.5																					0.698711		3.2967		1.84417
3971.52																					0.385374		3.5714		1.65708
3973.54																					0.270677		3.58941		1.48272
3975.55																					0.650796		3.60658		1.30836
3977.57																					1.1121		3.46306		1.09847
3979.58																					1.75218		3.58913		1.46548
3981.6																					2.39227		3.72068		1.79697
3983.62																					2.98887		3.85224		1.76144
3985.63																					3.58547		3.99639		1.72592
3987.65																					4.28861		4.24943		1.91474
3989.66																					4.51735		4.50247		2.10355
3991.68																					4.56607		4.75551		2.3279
3993.7																					4.05744		4.74953		2.51672
3995.71																					3.5488		4.61199		2.74106
3997.73																					3.06209		4.47445		2.74431
3999.74																					2.57538		3.92574		2.74755
4001.76																					1.93628		3.23175		2.51284
4003.78																					1.51852		2.53837		2.14163
4005.79																					1.19959		1.8448		1.77041
4007.81																					1.38332		1.30136		1.39034
4009.82																					1.72742		0.756609		1.01028
4011.84																					2.14868		0.213165		0.84656
4013.86																					2.56994		0.0683101		0.682843
4015.87																					3.03357		0.0689223		0.546128
4017.89																					3.45948		0.0687382		0.55501
4019.9																					3.88578		0.0692624		0.554808
4021.92																					4.18799		0.0697865		0.563454
4023.94																					4.32984		0.0723829		0.5721
4025.95																					4.0971		0.0729071		0.594582
4027.97																					3.86436		0.0741997		0.617065
[truncated: 62 more rows]

## Sheet: Zn
Dist (µm)	EP01	EP02	EP03	EP04	EP05	EP06	EP07	EP08	EP09	EP10	WP01	WP02	WP03	WP04	WP05	WP06	WP07	WP08	WP09	WP10	NZ01	NZ02	SPO1	SPO2	SPO3
0	2.21337	10.7081	1.35975	3.66976	3.72587	3.06054	3.5849	3.79266	5.17444	2.88144	2.79139	2.16285	3.1293	0.711802	3.0259	1.70347	1.77743	4.39881	1.78596	3.63124	1.51733	3.07203	11.9865	6.72676	4.6446
2.02	2.16025	10.539	1.29038	3.44344	3.79125	2.93708	3.45811	3.64646	5.01698	2.96363	2.85676	2.11664	2.89648	0.73366	3.09823	1.58021	1.76322	4.09923	1.76456	3.42062	1.45042	2.62041	11.7028	6.51661	4.17349
4.03	2.11762	10.2438	1.18187	3.21712	3.85663	2.8484	3.33132	3.56116	4.85952	3.06185	2.92213	2.07043	2.68368	0.793432	3.12578	1.45694	1.8379	3.90051	1.66208	3.1495	1.65799	2.45736	11.2073	6.47304	3.68808
6.05	1.96573	9.72312	1.07335	3.04485	3.67004	2.74885	3.24936	3.62895	4.51735	3.16573	3.03124	2.05919	2.47088	0.821296	3.14457	1.43636	1.7934	3.7018	1.55959	2.87837	1.71207	2.30308	10.6265	6.2896	3.20266
8.06	1.91865	9.47445	1.02026	2.83243	3.45093	2.6493	3.21591	3.69674	4.18215	3.32923	3.13508	2.04794	2.75637	0.85034	3.12088	1.42107	1.64303	3.50044	1.56932	2.65998	1.59562	2.17848	10.0003	6.12303	2.87404
10.08	1.78397	9.84899	1.00973	2.88648	3.26434	2.66824	3.27961	3.6266	3.91104	3.47803	3.20045	2.03975	3.05147	0.866146	3.09719	1.44863	1.49266	3.29909	1.57904	2.45032	1.67331	2.08629	9.30216	5.93959	2.67235
12.1	1.71416	9.60033	0.999202	2.99314	3.14634	2.71448	3.36253	3.55645	3.72633	3.54464	3.29459	1.98714	3.37551	0.892674	3.12473	1.54177	1.34228	3.10037	1.63257	2.42674	1.93892	1.96388	8.22571	5.86705	2.42164
14.11	1.70971	9.74622	1.03378	3.04575	3.31718	2.88111	3.42642	3.73251	3.75176	3.61125	3.38874	1.97068	3.48369	0.920926	3.08687	1.64445	1.23112	3.11871	1.68609	2.5385	2.27459	1.87169	7.75785	5.9801	2.63848
16.13	1.63989	9.81077	1.23364	3.20768	3.4555	3.04773	3.4903	3.93135	3.79461	3.67785	3.3735	1.95421	3.76918	0.907687	2.97552	1.74044	1.20083	3.26618	1.65244	2.65026	2.53205	1.8412	7.38335	6.09315	2.87318
18.14	1.57007	10.0014	1.4335	3.31434	3.6245	3.17017	3.57323	4.28637	3.83745	3.72843	3.35827	1.97615	3.87425	0.805276	2.90895	1.83643	1.07474	3.28452	1.70597	2.84143	2.46643	1.81428	7.22059	6.03963	3.10788
20.16	1.64319	10.1038	1.63336	3.36695	3.79351	3.51661	3.63711	4.50346	4.07343	3.65335	3.33777	1.93173	3.97931	0.734771	2.87109	1.82974	1.05981	3.30287	1.80977	3.0137	2.5543	1.87777	7.14315	6.15268	3.3916
22.18	1.57782	9.93426	1.83322	3.45971	3.99504	3.86305	3.5547	4.42453	4.31028	3.53334	3.30856	1.88732	3.79578	0.664267	2.85861	1.80614	1.08409	3.34947	1.88027	3.22037	2.64217	1.92181	7.06571	6.26573	3.46952
24.19	1.63372	9.43816	1.88941	3.56759	4.3433	4.05061	3.40841	4.77955	4.54714	3.36649	3.34264	1.79196	3.61225	0.607	2.84613	1.75859	1.10837	3.40174	1.95077	3.39813	2.82194	1.93521	6.56907	6.38549	3.34234
26.21	1.6674	9.26858	1.91115	3.55329	4.59307	4.23818	3.24307	4.97721	4.78312	3.24648	3.27175	1.80075	3.36638	0.46081	2.77956	1.71104	1.13266	3.46155	1.9731	3.43965	2.70568	1.98797	6.98729	6.41122	3.26419
28.22	1.6357	9.099	1.92244	3.66375	4.62376	4.19399	3.09678	5.03694	4.60791	3.12647	3.20086	1.83915	3.36015	0.312897	2.72126	1.67827	1.11773	3.51788	1.96804	3.41075	2.46042	2.00137	7.17247	6.41792	3.14693
30.24	1.67616	9.01077	1.77429	3.59417	4.65445	4.13936	2.95687	5.09667	4.41527	2.95962	3.25016	1.84794	3.17662	0.137554	2.7429	1.65218	1.18703	3.54596	1.97131	3.3973	2.27013	2.04169	6.71563	6.42463	3.02967
32.26	1.79187	8.92253	1.66058	3.57987	4.47353	4.12891	2.79793	4.93931	4.22264	2.79277	3.26656	1.81833	3.1704	0.0618691	2.70456	1.61133	1.27125	3.66326	1.96849	3.34949	2.19612	2.09115	6.81347	6.38738	2.91242
34.27	1.8739	8.37353	1.51243	3.56557	4.27685	3.91342	2.74917	4.98006	4.02158	2.93865	3.28295	1.90802	3.10183	-0.010738	2.61868	1.57047	1.33647	3.78056	1.91539	3.33604	2.13052	2.08084	6.99865	6.35014	2.74025
36.29	1.9896	7.81008	1.36427	3.61117	4.09593	3.68655	2.84671	5.31682	3.82053	3.08454	3.31331	1.91681	3.03949	-0.0826035	2.53112	1.56799	1.4017	3.86961	1.86229	3.33697	2.06493	2.10639	7.0965	6.35684	2.61711
38.3	2.07163	7.35895	1.39279	3.60149	3.73576	3.47619	2.91098	5.38497	3.62342	3.27727	3.13214	2.08747	2.97456	-0.154469	2.37897	1.58277	1.46692	3.89202	1.83434	3.42834	1.81309	2.15076	7.80392	6.31289	2.63769
40.32	2.19891	6.80994	1.45576	3.67945	3.38973	3.17359	2.97526	5.61048	3.44511	3.42316	2.98389	2.19839	3.27567	-0.0963803	2.31305	1.59754	1.55114	3.84383	1.85555	3.5197	1.7475	2.18959	7.90177	6.51969	2.5927
42.34	2.32619	6.21291	1.50866	3.63266	3.20881	3.00345	3.09642	5.66306	3.46787	3.56904	2.8739	2.1406	3.51443	-0.027452	2.32416	1.63106	1.61636	3.76015	2.00502	3.53516	1.76502	2.27149	7.74144	6.7766	2.65238
44.35	2.44669	5.61589	1.50114	3.76283	3.06242	2.84377	3.1543	5.81695	3.49063	3.92476	2.73099	2.20926	3.78216	0.0838678	2.27528	1.66458	1.59736	3.67648	2.15225	3.49819	1.88028	2.37002	8.29613	7.03351	2.71206
46.37	2.44518	5.05879	1.45917	3.98708	3.22077	2.68408	3.16451	5.88634	3.51338	4.11749	2.62099	2.18108	4.11869	0.152796	2.2864	1.74992	1.73326	3.53184	2.29949	3.58955	1.99554	2.48083	8.22313	7.33437	2.77174
48.38	2.32457	5.13762	1.45165	4.24471	3.50709	2.52439	3.08356	5.75763	3.57602	4.20457	2.511	2.07201	4.55309	0.218646	2.32508	1.83641	1.90721	3.40781	2.4531	3.65642	2.10237	2.70435	8.0628	7.76482	2.8373
50.4	2.20396	5.38497	1.50455	4.44246	3.90354	2.41239	3.0503	5.62892	3.63865	4.06732	2.4097	2.01325	4.99368	0.283755	2.36377	1.91023	2.08116	3.30488	2.60671	3.60507	2.30234	2.92525	8.02493	8.02174	3.17575
52.42	2.04037	5.54234	1.49448	4.6402	4.30531	2.51885	2.92098	5.4728	3.65746	3.93007	2.59098	1.84358	5.4516	0.348863	2.48281	2.03155	2.23606	3.26291	2.7288	3.49218	2.60217	3.18796	7.83345	8.3226	3.14754
54.43	1.83153	5.6997	1.47035	4.78648	4.90995	2.82024	2.79166	5.31668	3.69734	3.76952	2.83255	1.76676	5.60583	0.359703	2.53726	2.15287	2.23593	3.34182	2.83604	3.46776	2.8509	3.47024	7.76045	7.96914	3.48599
56.45	1.62269	5.99904	1.52776	4.89997	5.49883	3.21642	2.60546	5.33348	3.73721	3.63227	2.97557	1.82905	5.76005	0.352056	2.53028	2.20413	2.40988	3.44135	2.81009	3.51924	3.07544	3.73831	7.79558	7.41634	3.45777
58.46	1.41386	6.29742	1.64559	4.95327	6.05318	3.6126	2.61051	5.2116	3.77709	3.33203	3.08196	1.73451	6.08145	0.344408	2.52061	2.24443	2.59259	3.55701	2.81646	3.60771	3.22819	4.00664	7.75772	6.86354	3.48816
60.48	1.28125	6.55587	1.69195	4.9016	6.4837	3.91398	2.66325	5.17423	3.81697	3.22343	3.28528	1.73681	6.34195	0.22658	2.51363	2.25866	2.62041	3.65654	2.78504	3.45356	3.38094	4.25356	7.85976	6.45997	3.51855
62.5	1.26775	6.73276	1.73831	4.81654	6.83724	4.21536	2.57073	5.13685	3.90124	2.9758	3.48859	1.73911	6.56692	0.218933	2.5294	2.27172	2.46533	3.64478	2.74725	3.28827	3.50395	4.38777	7.9618	5.92681	3.54894
64.51	1.25425	6.75022	1.68922	4.54825	7.02967	4.35918	2.42938	5.09948	3.9855	3.00446	3.58629	1.77199	6.88256	0.101105	2.53259	2.22134	2.4478	3.61192	2.70946	3.24701	3.42314	4.50392	7.87418	5.63518	3.30644
66.53	1.28373	6.84321	1.64013	4.27996	6.86181	4.32636	2.41849	5.0621	4.10964	3.03311	3.54966	1.80487	7.18345	-0.0167237	2.52001	2.12346	2.46483	3.57906	2.60063	3.20576	3.19457	4.55945	7.82169	5.4083	3.36504
68.54	1.27002	6.9362	1.6051	4.04506	6.50684	4.19085	2.55286	5.2397	4.07757	3.08506	3.45273	1.66411	7.6807	-0.134552	2.50743	2.02558	2.6179	3.48839	2.44294	3.05585	2.94713	4.42935	7.92373	5.58498	3.12255
70.56	1.25632	6.93524	1.4986	3.84296	6.15187	3.96054	2.68724	5.4173	4.01378	3.10803	3.38177	1.50826	8.17794	-0.140328	2.5176	1.96608	2.60037	3.39772	2.24262	2.92613	2.66461	4.27681	7.40961	5.9109	3.18115
72.58	1.22867	6.86937	1.50779	3.58721	5.96508	3.74449	2.70332	5.63227	3.94999	3.09647	3.4557	1.42748	8.28269	-0.14331	2.53046	1.93555	2.39663	3.29014	2.00997	2.79641	2.37123	4.07064	6.67014	6.17207	3.13098
74.59	1.16466	6.8833	1.58845	3.34235	5.77829	3.62814	2.74436	5.84724	3.84826	3.05625	3.43271	1.3633	8.56198	-0.0344942	2.52789	1.87605	2.1929	3.19947	1.85592	2.83254	2.04386	3.84866	5.86237	6.20897	3.03409
76.61	1.0661	6.843	1.66911	3.07678	5.49871	3.5118	2.93067	5.91747	3.66227	3.06799	3.40972	1.28253	8.85518	-0.035859	2.48009	1.81654	2.18911	3.21077	1.70188	2.88886	1.74622	3.62	5.05598	6.09095	2.98392
78.62	0.967536	6.88416	1.7848	3.00453	5.27871	3.5167	3.18493	6.13244	3.51421	3.02778	3.48365	1.20175	9.03761	0.0804863	2.40448	1.81838	2.04777	3.22206	1.58198	2.92499	1.55926	3.38517	4.45594	5.86099	2.93375
80.64	0.903523	7.03592	1.85088	2.9429	5.44688	3.54507	3.43805	6.28915	3.46668	3.02208	3.38065	1.08604	9.22003	0.233628	2.32888	1.75108	1.8848	3.24566	1.62097	2.96112	1.51123	3.10605	3.80271	5.56497	2.88358
82.66	0.88959	7.24439	1.90988	2.88128	5.61506	3.56424	3.5459	6.14441	3.68715	3.01639	3.27765	0.984851	9.20612	0.386769	2.29366	1.68379	1.72183	3.25695	1.70244	3.04152	1.46321	2.98363	2.99494	5.26896	2.83341
84.67	0.875947	7.43151	1.96888	2.81965	5.75002	3.5926	3.58694	5.99967	3.93933	3.03518	3.33066	0.965012	9.20191	0.473345	2.25843	1.57995	1.57438	3.32308	1.85888	3.10174	1.45026	2.82218	2.82141	5.09368	2.78324
86.69	0.897739	7.6845	1.91219	2.80903	5.69246	3.59293	3.5138	5.8925	4.19152	3.08848	3.15372	0.930081	9.49904	0.557127	2.22836	1.45809	1.61047	3.39152	2.03596	3.16195	1.43195	2.69052	2.87322	4.98313	2.96386
88.7	1.00672	7.85769	1.85549	2.79841	5.65924	3.55434	3.41545	5.67976	4.48574	3.04263	2.91405	0.81229	9.83138	0.650273	2.25616	1.38895	1.64657	3.53642	2.15158	3.32441	1.45299	2.54647	3.01795	4.94763	3.19119
90.72	1.15025	8.10108	1.80588	2.82545	5.68359	3.51574	3.31735	5.61177	4.77586	2.99679	2.67437	0.777358	10.1498	0.74342	2.38055	1.36313	1.66115	3.68339	2.26721	3.48686	1.46867	2.36701	3.16131	5.0961	3.37181
92.74	1.29378	8.26839	1.79673	3.14627	5.64028	3.40635	3.15218	5.39903	5.03215	2.95094	2.4347	0.752634	10.5887	0.780216	2.54533	1.39119	1.65503	3.86144	2.34868	3.57586	1.49427	2.19796	3.21483	5.24456	3.59339
94.75	1.32553	8.30375	1.8372	3.41631	5.55081	3.28776	2.88346	5.14528	4.97319	2.85161	2.50164	0.824229	11.0276	0.750177	2.7101	1.48839	1.63133	4.02719	2.37419	3.59995	1.49882	2.0824	3.32155	5.4733	3.81497
96.77	1.35039	8.28241	1.89295	3.55384	5.40314	3.24916	2.61473	4.94214	4.67883	2.75228	2.52404	0.962085	11.3912	0.720137	2.76039	1.54429	1.65202	4.25219	2.3997	3.55974	1.55383	1.97259	3.39571	5.78622	3.8977
98.78	1.37497	8.33975	1.95982	3.69137	5.28868	3.20137	2.39207	4.739	4.46821	2.63416	2.33963	0.972292	11.7138	0.652258	2.81067	1.63489	1.67271	4.42236	2.42522	3.48585	1.65443	1.90453	3.41668	5.97841	4.11928
100.8	1.3223	8.40914	2.00737	3.83952	5.19858	3.09655	2.28826	4.46525	4.17385	2.51604	2.36203	0.9825	11.9627	0.5835	2.73102	1.76679	1.68728	4.58146	2.43008	3.44564	1.81436	1.82462	3.4702	6.08642	4.46976
102.82	1.18176	8.46648	2.05491	3.98767	5.08412	3.18548	2.21241	4.29464	3.87538	2.49708	2.4917	1.12362	12.0693	0.503759	2.60622	1.82269	1.70185	4.62591	2.45792	3.26706	1.96894	1.7623	3.43218	6.19443	4.82024
104.83	1.0488	8.48502	2.1147	4.11887	4.96966	3.27441	2.13631	4.06282	3.61776	2.47812	2.62138	1.19902	12.1006	0.517538	2.38882	1.75456	1.72526	4.64669	2.48343	3.08848	2.12887	1.72983	3.89894	5.82352	5.04602
106.85	0.915835	8.50357	2.13402	3.9462	4.89852	3.56234	2.16765	3.831	3.31929	2.45916	2.70696	1.26421	11.997	0.616448	2.18992	1.59937	1.76935	4.6364	2.45416	2.98336	2.2789	1.69736	4.6086	5.77092	5.03404
108.86	0.860096	8.56091	2.15885	3.78873	4.78855	3.72207	2.30638	3.69846	3.27229	2.4658	2.66288	1.26801	11.758	0.745397	1.99102	1.4275	1.85096	4.60461	2.39938	2.90947	2.40254	1.64773	5.43956	5.425	5.02206
110.88	0.937843	8.72153	2.16995	3.76377	4.71614	3.811	2.47575	3.66542	3.30903	2.47244	2.69831	1.27181	11.5781	0.838036	1.93945	1.31361	1.87436	4.4576	2.3446	2.96539	2.5021	1.56724	6.30308	4.9949	5.14892
112.9	1.01559	8.70407	2.18672	3.81362	4.64373	4.05418	2.66587	3.84102	3.21219	2.47908	2.81889	1.33701	11.4295	0.882017	1.88788	1.1867	1.91158	4.28013	2.34693	3.055	2.55608	1.48452	7.16659	4.5648	5.13694
114.91	1.15384	8.59413	2.22281	3.86347	4.57132	4.36815	2.83524	4.04965	3.19911	2.51465	2.81934	1.36766	11.1328	0.926877	1.98431	1.01848	1.9488	4.09326	2.35144	3.02504	2.57413	1.4206	7.99755	4.43323	4.66046
116.93	1.29966	8.49623	2.25889	3.6956	4.41804	4.55399	2.9769	4.2919	3.18602	2.65931	2.77525	1.30203	10.7608	0.933195	2.08505	0.937763	1.972	3.94382	2.35361	2.99508	2.59219	1.36951	8.82852	4.30166	4.18397
118.94	1.44246	8.41578	2.08036	3.74545	4.26477	4.73983	3.11857	4.64225	3.12497	2.80397	2.76615	1.23586	10.2705	0.845994	2.20429	0.942529	1.97179	3.73886	2.35812	2.96512	2.61025	1.38038	9.23662	4.61997	3.83219
120.96	1.59563	8.33533	1.90183	3.70199	3.94657	4.6789	3.15303	4.99259	3.10066	2.94863	2.80114	1.16969	9.78101	0.722484	2.30503	0.982568	1.97159	3.53391	2.42936	2.93319	2.61727	1.3968	9.43985	4.49655	3.79778
122.98	1.73843	8.14744	1.71778	3.68349	3.68013	4.77454	3.17229	5.26486	3.0396	3.0402	2.83348	1.09853	9.4544	0.598973	2.47183	1.08286	1.94996	3.35045	2.50059	2.93494	2.67463	1.42386	9.62648	4.58749	3.90222
124.99	1.74319	7.85627	1.63193	3.66499	3.39525	4.84181	3.10539	5.36251	2.97855	3.18876	2.83083	1.03236	9.1926	0.506065	2.5654	1.20731	1.89302	3.2399	2.57183	2.83055	2.7056	1.4952	10.0291	4.41328	4.00666
127.01	1.74796	7.68582	1.52931	3.57152	3.14945	4.72082	3.094	5.18466	2.96866	3.28033	2.86916	0.966195	8.9308	0.461815	2.65897	1.34734	1.82227	3.16785	2.5694	2.72617	2.71262	1.56878	10.4318	4.23907	3.97225
129.02	1.71852	7.67909	1.59718	3.47821	2.99013	4.59983	3.13008	5.00681	2.95878	3.24513	2.9479	0.986962	8.7858	0.520844	2.73333	1.52944	1.80065	3.11472	2.44742	2.64544	2.68051	1.64237	10.8344	3.85051	4.23168
131.04	1.68908	7.67236	1.66505	3.66806	2.92949	4.4322	3.16615	4.79776	2.9489	3.10085	3.07518	1.03936	8.60654	0.631513	2.66405	1.66534	1.80264	3.05356	2.32544	2.56471	2.62393	1.75696	11.5475	3.31763	4.35226
133.06	1.60409	7.38671	1.92821	3.57475	2.85103	4.15085	3.30513	4.41361	2.95025	2.95657	3.11351	1.0257	8.65513	0.744392	2.73409	1.79648	1.80463	3.0582	2.20346	2.48398	2.56736	1.82183	12.2424	2.78405	4.47284
135.07	1.50873	7.37998	2.09706	3.57459	2.94947	3.98806	3.44411	3.93318	2.95159	2.81228	3.2058	1.01225	8.91563	0.841963	2.66482	1.92552	1.80663	3.07088	2.06953	2.50523	2.53301	1.88117	12.9373	2.37388	4.61169
137.09	1.47474	7.48117	2.36023	3.52958	3.04791	3.7969	3.59448	3.53083	2.95294	2.69579	3.30074	1.00379	9.19236	0.954842	2.52948	2.03743	1.81623	3.01945	1.9356	2.52647	2.46352	1.93785	13.5275	1.9637	4.1083
139.1	1.4453	7.75256	2.4364	3.43018	3.1913	3.64439	3.80036	3.24371	2.95428	2.44129	3.40036	0.969466	9.42049	1.1038	2.37109	2.05321	1.8823	2.96337	1.80167	2.62343	2.33912	1.99021	13.3891	1.81421	3.98943
141.12	1.41586	8.10261	2.44293	3.33094	3.28975	3.51561	3.79394	3.11548	2.99815	2.22566	3.49541	0.935138	9.38622	1.22239	2.24204	2.06644	1.94838	2.89925	1.70564	2.73414	2.29358	2.04257	13.2506	1.66471	4.00942
143.14	1.4459	8.29073	2.27898	3.2277	3.22095	3.39711	3.74005	2.98725	3.11701	2.10786	3.54861	0.803971	9.63643	1.2377	2.07187	2.01147	2.03122	2.83514	1.73232	2.90706	2.21422	2.10296	13.1121	1.49623	3.89055
145.15	1.47594	8.47886	2.1172	3.05902	3.13433	3.44591	3.68616	2.76701	3.27091	1.99006	3.54514	0.672805	9.92091	1.23849	2.07815	1.9565	2.03857	2.97492	1.759	3.03391	2.15029	2.08342	12.6632	1.47206	4.18868
147.17	1.60879	8.94591	1.95541	2.95962	3.06554	3.60842	3.52937	2.6596	3.42482	1.89039	3.59563	0.673013	9.73334	1.16334	1.94512	1.90153	2.04592	3.11471	1.81481	3.16076	1.97527	2.06389	11.8788	1.48272	4.48682
149.18	1.7843	9.03054	1.91764	2.99898	2.9704	3.77094	3.53082	2.63229	3.6606	1.79071	3.57	0.723041	9.36142	1.10351	1.9514	1.84656	2.05328	3.24646	1.8976	3.18762	1.7759	2.03446	11.0944	1.49337	4.6461
151.2	1.90882	8.99745	1.78556	3.11372	2.88964	3.93345	3.53227	2.60499	3.8145	1.7559	3.46192	0.773068	8.94572	1.02837	1.92056	1.72123	2.06063	3.44233	2.02341	3.21448	1.58772	1.99772	10.3099	1.50403	5.30878
153.22	2.03333	8.64811	1.80369	3.28285	2.78865	4.08693	3.53751	2.54065	3.9684	1.94553	3.34917	0.854096	8.53003	0.922849	1.87444	1.6512	1.9664	3.48975	2.14923	3.17767	1.46761	1.94943	10.0381	1.53035	5.58693
155.23	2.11085	8.07656	1.89146	3.42145	2.70788	4.25067	3.7209	2.38431	4.0384	2.15329	3.20001	0.950521	8.37673	0.856065	1.79898	1.58118	1.87217	3.53718	2.2537	2.99314	1.29259	1.90078	9.36045	1.54595	5.93743
157.25	2.15833	7.58366	2.07628	3.56389	2.83793	4.51952	3.88294	2.22796	4.03341	2.36105	3.08726	1.10091	7.89275	0.780922	1.76065	1.53727	1.71205	3.80714	2.4699	2.90944	1.15931	1.84371	8.6828	1.59126	6.28792
159.26	2.25281	7.09037	2.16188	3.69676	2.96798	4.40747	4.04497	2.1964	3.72945	2.56882	2.98266	1.2513	6.96534	0.657942	1.68519	1.49337	1.65858	3.73337	2.6861	2.77098	1.03507	1.82331	7.99156	1.84206	6.02122
161.28	2.24847	6.59747	2.19159	3.81025	3.13103	4.07086	4.10937	2.21109	3.42549	2.72957	2.93752	1.32685	6.47569	0.608682	1.60973	1.44946	1.60511	3.65959	2.8311	2.63252	1.07561	1.76656	7.58572	2.05875	5.75452
163.3	2.20148	6.21882	2.24749	3.77013	3.30845	3.73426	4.01552	2.25436	3.03966	2.72144	2.91452	1.35237	5.98605	0.559359	1.50642	1.38652	1.55164	3.50103	2.94225	2.48371	1.21898	1.71971	7.53585	2.5449	5.48782
165.31	2.19071	5.92882	2.16107	3.69948	3.4385	3.62766	3.92168	2.35348	3.08095	2.66711	2.97398	1.37789	5.49641	0.510037	1.4813	1.30192	1.63285	3.42726	2.97806	2.34525	1.36236	1.66101	7.48598	3.03105	5.29485
167.33	2.17995	5.79602	2.01876	3.62882	3.59277	3.29981	3.72521	2.577	3.15512	2.46933	3.01609	1.39329	5.10872	0.460714	1.51031	1.21501	1.80829	3.54625	3.04618	2.3121	1.4029	1.55568	7.06656	3.57999	5.10188
169.34	2.21618	5.80679	1.87644	3.53636	3.73268	3.19198	3.47709	2.80053	3.26933	2.27156	3.03686	1.39179	4.72103	0.395666	1.53931	1.12809	1.98373	3.62092	3.12117	2.41292	1.53312	1.40256	7.42253	4.13963	4.5764
171.36	2.02054	5.80218	1.63707	3.44389	3.74254	2.96254	3.20354	3.02947	3.38354	2.07379	2.95857	1.32551	4.37956	0.331231	1.58654	1.0435	2.15918	3.47304	3.07223	2.50484	1.6765	1.24985	7.59215	4.76973	4.05092
173.38	1.7779	5.79796	1.4786	3.48612	3.75239	2.96175	2.92998	3.28754	3.76166	1.99078	2.88028	1.25924	4.48151	0.323803	1.61554	1.02445	2.39744	3.46955	2.99096	2.69759	1.82172	1.09714	7.77536	5.11317	4.09272
175.39	1.76963	5.79335	1.37603	3.58507	3.66075	3.19175	2.74385	3.45285	4.13979	2.05956	2.74254	1.19847	4.33276	0.316461	1.62875	1.04221	2.59536	3.46605	2.98409	2.82869	1.91139	0.980773	7.66845	5.4566	4.13452
177.41	1.61995	5.6037	1.11401	3.73431	3.63761	3.42175	2.55772	3.66765	4.32694	2.29723	2.60479	1.13769	4.12489	0.358037	1.68561	1.07901	2.83363	3.58755	2.95177	2.97014	1.94525	0.86441	7.20557	5.17008	4.17632
179.42	1.38657	5.56813	1.09786	4.05632	3.64747	3.51922	2.37159	3.76471	4.16884	2.412	2.46705	1.07691	3.91703	0.399614	1.70588	1.20752	3.01387	3.62427	3.03436	3.10124	1.9791	0.767212	6.74269	4.88356	3.90255
181.44	1.20066	5.37848	1.0817	4.41036	3.57897	3.8367	2.2945	3.69957	3.97787	2.41938	2.38931	1.01614	3.60721	0.44119	1.71036	1.3499	3.2516	3.57644	2.84965	3.09595	2.10263	0.719062	6.49164	4.50802	3.8531
183.46	1.01518	5.26206	1.12647	4.95564	3.51047	3.83047	2.24771	3.68827	3.81824	2.42213	2.33289	0.969511	3.2974	0.490133	1.7057	1.48073	3.48934	3.57295	2.65806	3.12623	2.13648	0.709453	5.84458	4.14753	4.06381
185.47	1.11684	4.98449	1.17124	5.50093	3.46179	3.78013	2.32269	3.41689	3.65861	2.42951	2.42068	0.992738	2.98057	0.546821	1.65787	1.58308	3.72708	3.4259	2.56874	3.06458	2.17033	0.683541	5.37074	3.70586	4.29205
187.49	1.2185	4.70692	1.25833	5.95716	3.4131	3.88383	2.39767	3.0836	3.49898	2.32214	2.50846	1.00136	2.59212	0.595764	1.6245	1.57124	3.89423	3.28235	2.6271	2.96736	2.09091	0.657629	4.91003	3.55675	4.28993
189.5	1.09997	4.37582	1.34579	6.42849	3.43291	3.75816	2.48989	2.81222	3.45148	2.09184	2.59624	1.01401	2.45352	0.653885	1.63565	1.52261	4.10498	3.16118	2.53778	2.93068	2.06818	0.631177	4.65851	3.41057	4.2724
191.52	1.15567	4.27253	1.53679	6.77219	3.23951	3.63249	2.71998	2.47894	3.59495	1.86155	2.68402	1.00792	2.37403	0.663149	1.631	1.52763	4.43231	2.97742	2.50538	2.894	1.92582	0.600982	4.40699	3.62488	4.07491
193.54	1.26646	4.02631	1.62424	6.80423	3.04611	3.40935	2.95008	2.43049	3.71188	1.78478	2.79822	1.02057	2.26354	0.679332	1.61439	1.50648	4.68299	2.79366	2.36579	2.85732	1.73794	0.570788	4.22281	3.83919	4.29923
195.55	1.32215	3.95631	1.71133	6.80645	2.90449	3.20116	3.17203	2.4526	3.82882	1.81539	2.96807	1.03322	2.15304	0.646818	1.57655	1.46532	4.87617	2.6725	2.48579	2.85621	1.44511	0.540593	4.21007	4.06855	4.13238
197.57	1.37741	3.81308	1.7375	6.66978	2.76288	3.09667	3.39398	2.33214	3.91861	1.95285	3.13791	1.05975	2.04255	0.648305	1.56907	1.44417	5.4447	2.55316	2.58117	2.81953	1.15229	0.523751	4.39877	4.28286	3.98081
199.58	1.36311	3.84802	1.69578	6.71568	2.57452	3.08268	3.53775	2.46635	4.0084	2.08568	3.16433	1.11364	1.97006	0.649791	1.58656	1.47071	6.23378	2.69414	2.60579	2.73857	0.952559	0.52766	4.60059	4.30949	3.81172
201.6	1.3303	4.10004	1.62789	6.72549	2.37059	2.91465	3.68153	2.60056	4.09818	2.14636	3.19076	1.18213	2.00085	0.651277	1.61698	1.54587	7.01473	2.83511	2.43659	2.69317	0.864259	0.53157	4.97358	4.12473	3.64474
203.62	1.34882	4.40559	1.55964	6.67904	2.18223	2.96976	3.81828	2.7624	4.07165	2.20705	3.1902	1.25062	2.054	0.609095	1.61869	1.62104	7.81767	2.96992	2.4612	2.55989	0.721111	0.548938	5.41392	3.93705	3.49317
205.63	1.33452	4.65761	1.42794	6.89357	2.13858	3.07439	3.75991	2.91716	4.04512	2.33987	3.18964	1.34711	2.10715	0.566912	1.61122	1.68269	8.46369	3.12712	2.38277	2.51561	0.714771	0.624636	5.87531	4.10827	3.52157
207.65	1.31259	4.85768	1.38201	7.24699	2.11384	3.17903	3.75879	2.84898	4.00277	2.36995	3.05443	1.43191	2.21719	0.50262	1.51987	1.67422	9.1097	3.30558	2.35916	2.43216	0.753958	0.700335	6.2483	4.27949	3.35473
209.66	1.38339	5.02447	1.33644	7.69361	2.10582	3.26871	3.75559	2.78081	3.96042	2.40002	2.82093	1.51672	2.32724	0.487023	1.44978	1.74435	9.75572	3.44038	2.31094	2.38787	0.909665	0.757221	6.08233	4.5001	3.37
211.68	1.45418	5.19126	1.29087	8.14024	2.03769	3.3584	3.89174	2.80136	3.85171	2.32788	2.69565	1.46568	2.38989	0.437427	1.31435	1.86385	10.0568	3.55428	2.28733	2.30442	1.06569	0.829176	5.74137	4.67132	3.3349
213.7	1.53928	5.35638	1.31319	8.31265	2.0566	3.33644	4.03109	2.82192	3.73391	2.47646	2.56045	1.37268	2.46894	0.381181	1.223	1.84783	10.0963	3.48829	2.2012	2.26526	1.25053	0.896682	5.41283	5.03022	3.18747
215.71	1.64289	5.253	1.25119	8.57671	2.33488	3.31447	4.17044	2.75263	3.60828	2.71418	2.56829	1.27968	2.40521	0.386282	1.07839	1.848	10.1109	3.48543	2.1935	2.40923	1.31315	0.945376	4.89999	5.38913	3.04003
217.73	1.72799	5.14962	1.18918	8.74912	2.58934	3.35999	4.31598	2.65145	3.48685	2.95191	2.60731	1.18668	2.31998	0.425789	0.895085	1.85218	10.1003	3.46634	2.04847	2.64218	1.36418	0.981151	4.38716	5.79741	2.92239
219.74	1.75127	5.09767	1.2328	8.70929	2.8438	3.35598	4.51878	2.53734	3.33494	2.84744	2.64214	1.08442	2.20004	0.353844	0.724195	1.81221	9.95695	3.43247	2.04078	2.77913	1.37576	0.900585	3.84085	5.62791	2.88729
221.76	1.75219	5.04203	1.19066	8.71307	2.90765	3.35684	4.65812	2.42323	3.19838	2.81511	2.78519	0.975109	2.0542	0.477998	0.641416	1.84237	9.81364	3.37097	1.94396	2.95524	1.39109	0.817555	3.31559	5.47262	2.86746
223.78	1.62713	4.9864	1.18505	8.52585	2.97151	3.35282	4.66682	2.32912	3.06181	3.05284	2.74608	0.865797	2.07829	0.602152	0.561871	1.8024	9.80632	3.3371	1.83752	3.04709	1.39484	0.729207	3.13198	5.26796	2.79706
225.79	1.50206	4.93076	1.17944	8.33862	3.10348	3.34881	4.53618	2.23501	2.98154	3.09534	2.59874	0.864215	2.14978	0.726306	0.52641	1.68995	9.63261	3.32231	1.72571	3.1781	1.39828	0.622047	2.94837	5.17401	2.76177
227.81	1.37699	5.2188	1.17383	8.16406	3.16734	3.42116	4.40553	2.14091	2.91622	2.91713	2.61682	0.862632	2.00303	0.903863	0.446865	1.70615	9.50874	3.50363	1.65181	3.29201	1.25456	0.514887	2.75234	5.08006	2.8388
229.82	1.25192	5.56924	1.25255	7.89785	2.89367	3.49351	4.16662	2.23521	2.85874	2.64708	2.39421	0.956868	1.9674	1.02007	0.41204	1.69152	9.38488	3.48885	1.58328	3.2228	1.25831	0.450668	2.55631	4.98611	2.91584
231.84	1.12686	6.02795	1.33127	7.80228	2.62825	3.60827	3.91909	2.33378	2.80125	2.36165	2.16741	1.06587	1.91012	1.15286	0.604091	1.66691	9.23569	3.4677	1.6477	3.1495	1.33437	0.462737	2.36028	4.84278	2.96309
233.86	1.06223	6.43522	1.367	7.54358	2.36284	3.72302	3.66882	2.45234	2.90792	2.31068	2.04244	1.1601	1.88756	1.3971	0.792908	1.55447	9.21919	3.42866	1.65321	3.08321	1.33812	0.542421	2.14774	4.91834	2.92779
235.87	1.02133	6.90239	1.39996	7.08874	2.37086	3.79744	3.42474	2.47691	3.04214	2.38551	1.92278	1.2691	1.865	1.46324	0.984958	1.44203	9.22802	3.39599	1.73188	2.7653	1.39885	0.641354	2.17364	4.97968	2.83911
237.89	1.09192	7.43295	1.38585	6.72948	2.46502	3.9122	3.31132	2.48147	3.17636	2.09937	1.98529	1.3781	1.6725	1.52657	1.05765	1.3296	9.07552	3.35695	1.82019	2.74412	1.45958	0.797746	2.38316	5.10529	2.8843
239.9	1.09054	7.97949	1.37175	6.35472	2.55115	4.02695	3.1979	2.48604	3.31892	2.00847	2.04779	1.48868	1.50222	1.49635	1.13035	1.32363	9.05902	3.32722	1.96582	2.76779	1.44359	1.07696	2.58459	5.02184	2.92949
241.92	1.14258	8.18235	1.35765	6.05894	2.64531	4.10138	3.12253	2.4906	3.45561	1.91756	2.0531	1.5632	1.50277	1.40995	1.13098	1.21119	9.0337	3.08868	2.05949	2.80855	1.5018	1.35717	2.78602	5.08611	3.01733
243.94	1.21316	8.9073	1.34355	5.71024	2.84569	4.1051	3.22984	2.3966	3.7767	1.92247	2.17112	1.5419	1.50333	1.33299	1.20304	1.11338	9.00838	3.05895	2.14779	2.90467	1.48581	1.61324	2.7213	5.00266	3.27498
245.95	1.28374	9.44079	1.32945	5.28255	3.04608	3.99894	3.33958	2.43164	4.0978	1.97067	2.31939	1.43925	1.57967	1.23944	1.08692	1.0757	8.94545	3.0809	2.16423	3.00489	1.39513	1.8046	2.64614	4.89815	3.53263
247.97	1.40582	9.97428	1.29796	5.11453	3.31749	3.82911	3.45206	2.48476	4.11258	2.05446	2.37367	1.41795	1.65601	1.20547	0.979178	1.12987	8.83628	3.19706	2.18067	3.10511	1.37914	1.9901	2.84885	4.79363	3.84941
249.98	1.4764	10.5035	1.23888	5.19662	3.48716	3.75841	3.52513	2.63189	4.29946	1.99312	2.42263	1.37702	1.69283	1.10911	0.871433	1.18404	8.62643	3.25168	2.10486	3.46639	1.30242	2.14832	2.81312	4.80329	4.21956
252	1.52191	10.9694	1.19032	5.43551	3.5707	3.65225	3.59821	2.76093	4.48634	2.02268	2.51569	1.33609	1.72966	1.04277	0.881377	1.23821	8.51726	3.26729	2.02905	3.56661	1.27466	2.28371	2.52845	4.74869	4.43202
254.02	1.63938	11.4192	1.04715	5.68989	3.68887	3.65282	3.67129	2.88998	4.60101	2.04368	2.67576	1.43245	1.74428	1.10233	0.889753	1.18754	8.11916	3.3126	1.89493	3.59644	1.36227	2.28577	2.25867	4.84179	4.21506
256.03	1.70343	11.8939	0.998589	5.78748	3.80704	3.68884	3.69304	2.95991	4.61278	2.07324	2.83582	1.56486	1.7589	1.17134	0.970189	1.24171	7.72107	3.43373	1.72994	3.62628	1.40093	2.28685	1.98889	4.74321	3.92108
258.05	1.69338	11.8355	0.865963	6.09479	3.91269	3.79557	3.62226	3.02984	4.44015	1.99471	2.98082	1.69728	1.88313	1.19853	0.980133	1.28289	7.2459	3.57435	1.56496	3.60074	1.48854	2.3036	1.98527	4.79235	3.45728
260.06	1.66418	11.9409	0.817405	6.24532	4.01835	3.9023	3.56959	2.89046	4.23894	1.88828	3.09557	1.89628	1.84362	1.17798	0.902219	1.26406	6.81393	3.53534	1.39779	3.57521	1.63422	2.30879	2.23422	4.90653	2.99349
262.08	1.56945	12.0463	0.772921	6.26289	4.03613	4.0727	3.51692	2.733	4.21036	1.78185	3.20667	2.00704	1.83387	1.02753	0.755312	1.13549	6.43724	3.43477	1.23062	3.42394	1.72183	2.31397	2.18814	4.97673	2.47057
264.1	1.51247	12.1517	0.758796	6.18288	4.03586	4.23146	3.55723	2.57554	4.00915	1.74972	3.31777	2.12266	1.94348	0.974892	0.669023	1.1165	6.12688	3.48336	1.14145	3.1872	1.76076	2.32965	1.94601	4.93276	1.93988
266.11	1.40226	12.2571	0.760009	5.94607	4.05364	4.39023	3.59754	2.51643	3.73795	1.7176	3.38478	2.20337	2.05309	0.895059	0.522091	0.987924	5.74115	3.6222	1.1718	2.91604	1.75074	2.2651	2.08121	4.88879	1.74854
268.13	1.29205	12.161	0.855837	5.70927	3.9916	4.44227	3.6864	2.47821	3.60647	1.69404	3.42873	2.10353	2.08285	0.743259	0.376727	0.872345	5.62376	3.72204	1.25091	2.67041	1.70206	2.25763	2.20959	4.99495	1.98661
270.14	1.17064	11.9386	0.841713	5.62925	3.97475	4.4943	3.78852	2.5259	3.57789	1.66191	3.4912	2.04695	2.11261	0.591459	0.290438	0.73005	5.50563	3.82309	1.41283	2.40647	1.65338	2.20358	2.15824	5.14507	2.47534
272.16	1.1048	11.7162	0.911656	5.18893	3.91272	4.56907	3.90874	2.57359	3.54931	1.71688	3.55367	1.93035	2.03276	0.468398	0.143506	0.60075	5.46457	3.85337	1.62362	2.13778	1.60469	2.12807	2.15173	5.36437	2.74779
274.18	1.05811	11.3994	0.89586	5.09133	3.85068	4.62111	4.01087	2.70155	3.47932	1.75638	3.48971	1.81375	2.09774	0.393093	0.0828883	0.491554	5.28598	4.17246	1.78555	1.86909	1.51191	2.0283	1.90308	5.5397	3.23652
276.19	1.03802	11.0825	0.864852	5.07375	3.80549	4.67314	4.09445	2.8654	3.4736	1.76697	3.42574	1.71881	2.13297	0.388543	0.0844317	0.525748	5.09835	4.49156	1.94748	1.73089	1.48119	1.87275	1.67638	5.75901	3.72524
278.21	1.03812	10.7657	0.833845	4.78293	3.77836	4.63573	3.9467	3.02925	3.40361	1.64851	3.36178	1.62387	2.04075	0.291773	0.0253573	0.450356	4.91976	4.72306	2.10941	1.68701	1.49915	1.71161	1.64574	5.97831	4.55899
280.22	1.05445	10.4489	0.682918	4.4921	3.73317	4.39962	3.9767	3.11284	3.46789	1.60413	3.14985	1.57647	1.94853	0.195003	0.0858875	0.492254	4.46572	4.89274	2.11429	1.77609	1.48427	1.59207	1.48069	6.30646	4.77526
282.24	1.07079	10.4435	0.580955	4.20568	3.58517	4.15797	3.78041	2.95213	3.24653	1.55976	2.89396	1.57233	1.86873	0.137829	0.146418	0.553255	4.20012	5.06243	2.07677	1.86516	1.44	1.41987	1.31563	6.04961	4.99154
284.26	1.10353	10.5396	0.447244	3.91926	3.39197	3.91632	3.68067	2.76464	3.02517	1.51538	2.59043	1.51231	1.90396	0.13463	0.147873	0.627978	3.93526	5.1908	2.06238	2.02718	1.42513	1.28091	1.33633	6.29418	4.98768
286.27	1.13105	10.4574	0.360619	3.83637	3.49642	3.65194	3.50818	2.53894	2.80381	1.39692	2.2738	1.49141	1.95029	0.199338	0.208404	0.69621	3.59851	5.10288	1.99913	2.19396	1.41025	1.11144	1.30617	5.93325	5.2001
288.29	1.15858	10.389	0.275665	3.5576	3.61833	3.40135	3.33568	2.31324	2.64005	1.32048	2.07266	1.47051	1.88215	0.264045	0.270477	0.75666	3.2329	4.71528	1.98474	2.36073	1.39538	0.961373	1.097	6.06722	5.18909
290.3	1.23006	10.2314	0.220048	3.27884	3.72278	3.13717	3.25448	2.0498	2.41202	1.34252	1.87151	1.44341	1.81402	0.397506	0.26817	0.783468	2.8673	4.32768	1.97035	2.52275	1.34757	0.867088	0.911946	6.20118	5.17807
292.32	1.21581	10.031	0.16443	3.28324	3.82722	2.88543	3.35103	1.78636	2.24827	1.43865	1.67036	1.40403	1.79348	0.584942	0.265863	0.810276	2.67807	3.91009	1.93282	2.48365	1.31474	0.778395	0.726848	6.12569	4.74175
294.34	1.14599	9.76007	0.225678	3.14146	3.83112	2.83238	3.26982	1.52476	1.9271	1.40444	1.63775	1.35072	1.74895	0.755892	0.202495	0.862375	2.76429	3.50307	1.88052	2.35548	1.29977	0.717831	0.547837	5.94135	4.50856
296.35	1.08606	9.36496	0.23796	2.99528	4.0354	2.78488	3.53972	1.48471	1.88328	1.37023	1.60514	1.24422	1.77185	0.874142	0.139128	0.895369	2.68267	3.09605	1.82821	2.22731	1.31419	0.733922	0.368825	6.40135	4.07031
298.37	1.01102	8.96986	0.297414	3.1172	4.1873	2.73738	3.71306	1.44467	1.83947	1.33602	1.62707	1.01869	1.66175	0.991117	0.0757597	0.928364	2.61077	2.75911	1.71091	1.98057	1.29922	0.787289	0.183776	6.15047	3.61161
300.38	0.951079	8.75316	0.316612	3.23912	4.08674	2.68988	3.95916	1.44282	1.73394	1.37589	1.66842	0.814056	1.47082	0.971373	0.0142449	0.96785	2.62668	2.69302	1.5936	1.79776	1.29563	0.908189	0.00477639	6.4359	3.1529
302.4	0.878976	8.53647	0.328895	3.37097	3.93981	2.64392	4.20526	1.36817	1.70251	1.3892	1.7833	0.609077	1.34736	1.02407	0.0203008	0.906274	2.82871	2.78876	1.4763	1.63805	1.28066	1.06367	0.455361	5.91115	2.70135
304.42	0.751725	8.49359	0.348093	3.40967	3.83925	2.61156	4.35924	1.3898	1.60938	1.33295	1.89817	0.410643	1.22389	0.935143	0.0891938	0.844698	3.05797	2.86786	1.359	1.54254	1.29204	1.23311	0.617999	5.3864	2.24237
306.43	0.714539	8.57242	0.396946	3.37057	3.79109	2.60418	4.54403	1.31397	1.57795	1.28152	2.13553	0.224489	1.10043	0.846212	0.0905161	0.879061	3.11085	2.97694	1.26482	1.62982	1.28845	1.40445	0.987861	5.13319	1.87888
308.45	0.736573	8.7217	0.433525	3.54553	3.86909	2.59679	4.69801	1.23629	1.63966	1.28633	2.37303	0.154753	1.00095	0.770771	0.15994	0.864079	3.16373	3.08602	1.24875	1.71711	1.29983	1.64472	1.35767	4.87997	1.64951
310.46	0.853955	8.88521	0.470104	3.72049	3.89471	2.60717	4.67865	1.23968	1.67428	1.27273	2.61053	0.138215	0.88963	0.710603	0.229364	0.762688	3.18699	3.18834	1.23267	1.81685	1.33664	1.82316	1.74036	4.35522	1.82374
312.48	0.98122	9.03689	0.506589	3.55946	3.97301	2.60068	4.51309	1.19053	1.7089	1.25914	2.82262	0.25962	0.79628	0.597734	0.230295	0.747707	3.15855	3.25831	1.25847	2.02678	1.34802	1.97766	2.11017	3.89537	2.02228
314.5	1.00444	9.18857	0.499193	3.39843	4.05101	2.5933	4.51393	1.19391	1.81792	1.22479	3.02319	0.374731	0.89031	0.557311	0.229103	0.74188	3.09768	3.24919	1.25419	2.12651	1.31732	2.15357	2.47997	3.45474	2.22082
316.51	1.10808	9.34025	0.535764	3.19462	4.15794	2.54302	4.34837	1.2701	1.86523	1.18573	2.99908	0.490265	0.996118	0.444443	0.16034	0.837818	3.03681	3.22343	1.27998	2.20314	1.30765	2.29976	2.3992	3.51681	2.47523
318.53	1.21171	9.18932	0.565427	3.07162	4.23594	2.48478	4.35275	1.19932	2.01098	1.14667	3.13709	0.605452	1.12103	0.40402	0.0918478	0.926562	2.94871	3.21431	1.28494	2.30015	1.2866	2.44254	2.61924	3.4156	2.73707
320.54	1.26312	8.95956	0.565435	2.96121	4.16641	2.34676	4.17574	1.22601	2.09502	1.1028	2.99048	0.722328	1.22684	0.362909	0.0923313	0.910212	2.8606	3.25661	1.2899	2.39717	1.2559	2.58341	2.63211	3.25232	2.99148
322.56	1.30238	8.61544	0.625697	2.78292	4.07127	2.20873	4.02955	1.22009	2.17906	1.05893	2.80507	0.722405	1.33265	0.322524	0.0235683	0.823946	2.77249	3.29892	1.25982	2.5302	1.22519	2.65535	2.62775	3.07359	3.70943
324.58	1.23109	8.27131	0.686219	2.59029	4.02014	2.05294	3.88335	1.13497	2.12341	1.09967	2.58754	0.722482	1.45031	0.319566	-0.0460446	0.897459	2.64807	3.35042	1.22975	2.61477	1.03256	2.71855	2.44124	2.95694	3.92925
326.59	1.1598	8.07168	0.788479	2.47988	3.9687	1.89633	3.8791	1.10237	2.06633	1.07421	2.37001	0.711814	1.56797	0.316608	-0.0446396	0.884562	2.56561	3.40429	1.19968	2.61836	0.862098	2.78175	2.43687	3.00029	4.26713
328.61	1.18798	7.75724	0.927789	2.36947	3.91757	1.74063	3.64265	0.985548	1.99655	1.1357	2.15766	0.711891	1.5636	0.31365	-0.0429638	0.836591	2.46852	3.45572	1.20892	2.66822	0.725592	2.71993	2.64045	3.15796	4.78653
330.62	1.1426	7.55761	0.98832	2.30185	3.86644	1.59668	3.57261	0.868728	1.92677	1.208	2.10743	0.711164	1.57495	0.30703	-0.0414296	0.781424	2.37143	3.50715	1.11524	2.66385	0.57943	2.65812	2.84402	3.12821	5.06854
332.64	1.09722	7.57592	1.04884	2.33316	3.66678	1.4489	3.33261	0.804438	1.78613	1.2742	1.8798	0.706714	1.5672	0.304072	-0.0424758	0.742669	2.27435	3.33511	1.04239	2.505	0.433268	2.58057	2.97029	3.26175	5.35054
334.66	1.05994	7.59422	1.0656	2.48791	3.55412	1.39269	3.11646	0.759711	1.64145	1.17226	1.82958	0.700576	1.57856	0.355405	-0.0449269	0.729772	2.21554	3.11165	0.969548	2.27517	0.296761	2.50604	3.1871	3.39528	5.5145
336.67	1.00129	7.7269	1.01975	2.64266	3.4386	1.36398	2.90031	0.747582	1.49677	1.07032	1.83105	0.649667	1.58991	0.409008	-0.0433927	0.803141	2.11845	2.95821	0.90594	2.00705	0.154461	2.42849	3.42114	3.62467	5.21492
338.69	0.947954	7.84127	0.973651	2.86754	3.27908	1.33526	2.68416	0.671803	1.38617	0.890539	1.89941	0.591655	1.60127	0.476007	-0.0410088	0.786437	2.01748	2.80234	0.842332	1.77495	0.214482	2.35094	3.82445	3.85405	5.33297
340.7	0.915981	7.72645	0.841145	3.08385	2.96146	1.32423	2.55258	0.583579	1.27701	0.788595	2.01586	0.595377	1.61262	0.480275	-0.0411505	0.769733	1.92076	2.64647	0.785174	1.55979	0.277754	2.19719	3.97389	4.06799	5.31553
342.72	0.857333	7.71714	0.753313	3.2386	2.62095	1.34519	2.51552	0.530928	1.16784	0.620444	2.08423	0.538955	1.62835	0.547274	-0.0411419	0.778949	1.90901	2.50683	0.707623	1.36241	0.273576	2.1158	3.9154	3.74433	5.02245
344.74	0.803998	7.37852	0.709545	3.39336	2.28044	1.40984	2.44973	0.486842	1.12967	0.446202	2.20067	0.483261	1.64381	0.628041	0.0266558	0.781303	1.89726	2.36718	0.714072	1.21924	0.267539	2.03441	3.85096	3.40148	5.00501
346.75	0.742834	6.89697	0.702711	3.46151	2.06645	1.48627	2.43206	0.438817	1.12563	0.35699	2.33262	0.443993	1.62005	0.705145	0.118906	0.774441	1.84351	2.54326	0.720522	1.14598	0.261501	1.95822	3.8569	3.07781	4.98757
348.77	0.697542	6.41543	0.757244	3.53081	1.98244	1.55092	2.54111	0.371229	1.12225	0.43593	2.44929	0.392021	1.59629	0.657488	0.270226	0.702122	1.75147	2.76668	0.760174	1.1437	0.257323	1.87901	3.71183	2.75415	5.14444
350.78	0.689713	5.83428	0.816943	3.61858	1.90128	1.60755	2.78619	0.30364	1.11886	0.51487	2.53215	0.399213	1.57253	0.680989	0.419236	0.629804	1.69772	2.92008	0.799826	1.34473	0.258939	1.79092	3.56676	2.33089	5.24505
352.8	0.681884	5.51396	0.877801	3.52674	1.69828	1.66418	3.03127	0.299703	1.20926	0.685266	2.56522	0.413509	1.57847	0.619934	0.568246	0.622941	1.71378	3.12262	0.837079	1.54576	0.194741	1.70284	3.48216	1.90763	5.1335
354.82	0.652693	5.29016	0.990412	3.39719	1.77522	1.72081	3.10119	0.317501	1.29965	0.844034	2.5502	0.358548	1.53852	0.692771	0.717256	0.571199	1.7676	3.32516	0.870282	1.81115	0.132895	1.68928	3.4217	1.50343	4.93762
356.83	0.66393	5.07568	1.05835	3.32922	1.93296	1.7413	3.14237	0.334639	1.37112	0.922974	2.58761	0.359282	1.49858	0.702875	0.794476	0.509919	1.7693	3.46476	0.914641	2.01218	0.135248	1.65994	3.36124	1.50329	4.79468
358.85	0.753518	5.10787	1.11687	3.26124	2.09069	1.75663	3.2866	0.400028	1.3716	0.993181	2.57259	0.30135	1.44317	0.631716	0.804049	0.455502	1.77101	3.54655	0.945445	2.21321	0.139461	1.62329	3.30671	1.5371	4.53339
360.86	0.850936	5.283	1.13846	3.18262	2.27044	1.7761	3.4021	0.469355	1.37209	0.975258	2.52681	0.230714	1.47287	0.699883	0.791478	0.397706	1.81473	3.50989	0.976248	2.3454	0.143674	1.57912	3.24625	1.55171	4.2721
362.88	0.964455	5.45812	1.10466	3.03153	2.30222	1.91946	3.55297	0.599225	1.39608	0.957334	2.48103	0.231448	1.55342	0.839209	0.705532	0.388662	1.85844	3.32711	0.973849	2.47447	0.146027	1.53495	3.78674	1.55158	3.95456
364.9	1.06187	5.73411	1.06804	2.86197	2.29274	2.05844	3.53243	0.668552	1.39994	0.93941	2.47035	0.160811	1.63396	0.771386	0.633892	0.392535	2.05276	3.2431	0.990443	2.39479	0.14838	1.50267	4.59414	1.58539	3.7175
366.91	1.12408	5.76631	1.01573	2.81624	2.40509	2.19743	3.54726	0.737879	1.38102	0.825998	2.47469	0.0901753	1.66832	0.774722	0.559124	0.347655	2.24708	3.07915	1.00944	2.29197	0.146737	1.47606	5.07417	1.61919	3.55033
368.93	1.15031	5.66821	0.950241	2.78703	2.3377	2.33642	3.65693	0.795873	1.34007	0.665316	2.47903	0.0315106	1.74857	0.706899	0.490087	0.334739	2.41808	2.9152	0.92763	2.12194	0.142741	1.46028	5.61467	1.63394	3.21054
[truncated: 1,894 more rows]

## Sheet: Mg
Dist (µm)	EP01	EP02	EP03	EP04	EP05	EP06	EP07	EP08	EP09	EP10	WP01	WP02	WP03	WP04	WP05	WP06	WP07	WP08	WP09	WP10	NZ01	NZ02	SPO1	SPO2	SPO3
[truncated: 2,061 more rows]

[truncated: 5 more sheets: Mn, Sr, Ba, TEMPLATE, age-dist]
